# Supplementary material for: Comprehensive transcriptome analysis of peripheral blood unravels key lncRNAs implicated in ABPA and asthma
Source: PeerJ. 2021 Jun 24;9:e11453. doi: 10.7717/peerj.11453 (PMC8236232; doi:10.7717/peerj.11453)
Supplement: Supplemental Information 2 [file peerj-09-11453-s002.csv]

Supplementary File 1: Fisher Exact probability test identified specific variants occurred in distinct groups.
Chr	Start	End	Mutation.Type	Mutation.Details	Comparison.Type	P.value
1	100198355	100198355	intronic	C/T	ABPA_vs_AS	0.043601651
1	100276042	100276042	intronic	A/G	ABPA_vs_AS	0.017404938
1	100279675	100279675	intronic	A/G	ABPA_vs_AS	0.036119711
1	100414469	100414469	intronic	G/A	ABPA_vs_AS	0.036119711
1	100433044	100433044	intronic	A/T	ABPA_vs_AS	0.043601651
1	100506834	100506834	intronic	A/G	ABPA_vs_AS	0.017404938
1	100510219	100510219	intronic	G/A	ABPA_vs_AS	0.043601651
1	100882544	100882544	intronic	C/A	ABPA_vs_AS	0.036119711
1	100898111	100898112	intronic	GT/-	ABPA_vs_AS	0.017404938
1	10092162	10092162	intronic	A/G	ABPA_vs_AS	0.043601651
1	100945968	100945968	intronic	T/C	ABPA_vs_AS	0.036119711
1	100978026	100978026	UTR3	C/T	ABPA_vs_AS	0.012820513
1	100989853	100989853	UTR3	A/G	ABPA_vs_AS	0.036119711
1	101076684	101076684	ncRNA_intronic	A/G	ABPA_vs_AS	0.036119711
1	10406015	10406015	intronic	A/G	ABPA_vs_AS	0.017404938
1	10543736	10543736	intronic	A/G	ABPA_vs_AS	0.012820513
1	10577196	10577196	intronic	A/G	ABPA_vs_AS	0.036119711
1	10577800	10577800	intronic	A/G	ABPA_vs_AS	0.043601651
1	10693932	10693932	intronic	G/A	ABPA_vs_AS	0.036119711
1	107571183	107571183	UTR3	T/C	ABPA_vs_AS	0.036119711
1	107577150	107577150	intronic	G/A	ABPA_vs_AS	0.006271334
1	107605670	107605670	intronic	C/A	ABPA_vs_AS	0.009029928
1	107629774	107629774	intronic	C/T	ABPA_vs_AS	0.006271334
1	107645097	107645097	intronic	A/G	ABPA_vs_AS	0.009545924
1	107662263	107662263	intronic	G/A	ABPA_vs_AS	0.043601651
1	107664933	107664933	intronic	G/T	ABPA_vs_AS	0.043601651
1	107665660	107665660	intronic	T/C	ABPA_vs_AS	0.043601651
1	107668177	107668177	intronic	T/C	ABPA_vs_AS	0.043601651
1	107670227	107670227	intronic	T/G	ABPA_vs_AS	0.017404938
1	107670238	107670238	intronic	T/C	ABPA_vs_AS	0.017404938
1	107673138	107673138	intronic	A/C	ABPA_vs_AS	0.043601651
1	107673569	107673569	intronic	G/A	ABPA_vs_AS	0.017404938
1	107675654	107675654	intronic	C/T	ABPA_vs_AS	0.012820513
1	107676029	107676029	intronic	G/A	ABPA_vs_AS	0.043601651
1	107676303	107676303	intronic	G/T	ABPA_vs_AS	0.017404938
1	107677303	107677303	intronic	T/A	ABPA_vs_AS	0.043601651
1	107678889	107678889	intronic	C/T	ABPA_vs_AS	0.017404938
1	107701992	107701992	intronic	C/T	ABPA_vs_AS	0.043601651
1	107792000	107792000	intronic	T/C	ABPA_vs_AS	0.017404938
1	107802906	107802906	intronic	A/C	ABPA_vs_AS	0.043601651
1	107815461	107815461	intronic	A/G	ABPA_vs_AS	0.036119711
1	107869172	107869172	intronic	T/C	ABPA_vs_AS	0.006271334
1	107878813	107878813	intronic	T/A	ABPA_vs_AS	0.009029928
1	107920222	107920222	intronic	C/T	ABPA_vs_AS	0.003095975
1	107948703	107948703	intronic	C/A	ABPA_vs_AS	0.043601651
1	107958847	107958847	intronic	A/G	ABPA_vs_AS	0.043601651
1	107967736	107967736	ncRNA_intronic	A/C	ABPA_vs_AS	0.043601651
1	108068364	108068364	intergenic	C/A	ABPA_vs_AS	0.043601651
1	108068379	108068379	intergenic	C/T	ABPA_vs_AS	0.043601651
1	108108115	108108116	intergenic	TT/-	ABPA_vs_AS	0.036119711
1	108108122	108108122	intergenic	T/C	ABPA_vs_AS	0.036119711
1	108130764	108130764	intergenic	T/C	ABPA_vs_AS	0.009029928
1	108155951	108155952	intronic	AC/-	ABPA_vs_AS	0.036119711
1	108194964	108194964	intronic	C/T	ABPA_vs_AS	0.036119711
1	108636545	108636545	UTR3	A/T	ABPA_vs_AS	0.043601651
1	108636791	108636791	UTR3	G/-	ABPA_vs_AS	0.043601651
1	108637149	108637149	UTR3	T/C	ABPA_vs_AS	0.043601651
1	108637416	108637416	UTR3	A/T	ABPA_vs_AS	0.043601651
1	108749770	108749770	intronic	G/C	ABPA_vs_AS	0.012820513
1	108754222	108754222	intronic	A/G	ABPA_vs_AS	0.017404938
1	108755634	108755634	intronic	T/C	ABPA_vs_AS	0.012820513
1	108759141	108759141	intronic	C/T	ABPA_vs_AS	0.017404938
1	108761186	108761186	intronic	G/A	ABPA_vs_AS	0.017404938
1	108761988	108761988	intronic	T/G	ABPA_vs_AS	0.043601651
1	108765717	108765717	intronic	C/T	ABPA_vs_AS	0.043601651
1	108770775	108770775	intronic	G/-	ABPA_vs_AS	0.043601651
1	108773262	108773262	intronic	A/T	ABPA_vs_AS	0.043601651
1	108778623	108778623	intronic	G/A	ABPA_vs_AS	0.017404938
1	108778690	108778690	intronic	-/TATA	ABPA_vs_AS	0.017404938
1	108778722	108778722	intronic	A/T	ABPA_vs_AS	0.017404938
1	108778735	108778735	intronic	T/C	ABPA_vs_AS	0.017404938
1	108780367	108780367	intronic	G/A	ABPA_vs_AS	0.043601651
1	108780653	108780653	intronic	G/A	ABPA_vs_AS	0.012820513
1	108780678	108780678	intronic	G/A	ABPA_vs_AS	0.012820513
1	109030219	109030219	intronic	T/C	ABPA_vs_AS	0.036119711
1	109091351	109091351	intronic	C/T	ABPA_vs_AS	0.036119711
1	109091719	109091719	intronic	C/T	ABPA_vs_AS	0.009029928
1	109091810	109091810	intronic	G/C	ABPA_vs_AS	0.009029928
1	109091891	109091891	intronic	A/G	ABPA_vs_AS	0.009029928
1	109093362	109093362	intronic	C/T	ABPA_vs_AS	0.009029928
1	109094607	109094607	UTR3	C/G	ABPA_vs_AS	0.009029928
1	109095260	109095260	UTR3	A/T	ABPA_vs_AS	0.009029928
1	109096568	109096568	UTR3	G/T	ABPA_vs_AS	0.009029928
1	109175089	109175089	intronic	A/G	ABPA_vs_AS	0.043601651
1	109200459	109200459	intronic	G/A	ABPA_vs_AS	0.043601651
1	109202415	109202415	intronic	T/C	ABPA_vs_AS	0.043601651
1	109348801	109348801	intronic	G/C	ABPA_vs_AS	0.036119711
1	109359767	109359767	intronic	A/G	ABPA_vs_AS	0.043601651
1	109408769	109408769	intronic	T/C	ABPA_vs_AS	0.009545924
1	109596537	109596537	UTR3	A/G	ABPA_vs_AS	0.009545924
1	110056392	110056392	intergenic	T/C	ABPA_vs_AS	0.036119711
1	11012828	11012828	intronic	C/T	ABPA_vs_AS	0.036119711
1	11018340	11018340	intronic	C/T	ABPA_vs_AS	0.000714456
1	11018341	11018341	intronic	-/ATCTTTG	ABPA_vs_AS	0.003095975
1	11018344	11018344	intronic	-/CAGGTG	ABPA_vs_AS	0.003095975
1	11026040	11026040	downstream	-/T	ABPA_vs_AS	0.012820513
1	11028720	11028720	intronic	T/G	ABPA_vs_AS	0.043601651
1	11028843	11028843	intronic	A/G	ABPA_vs_AS	0.043601651
1	110369080	110369080	intronic	A/G	ABPA_vs_AS	0.012820513
1	110627477	110627477	intronic	A/G	ABPA_vs_AS	0.036119711
1	110668911	110668911	intergenic	C/T	ABPA_vs_AS	0.009545924
1	11067707	11067707	intronic	C/A	ABPA_vs_AS	0.043601651
1	110876248	110876248	intronic	C/T	ABPA_vs_AS	0.036119711
1	110878021	110878021	intronic	G/A	ABPA_vs_AS	0.036119711
1	110879090	110879090	intronic	A/C	ABPA_vs_AS	0.036119711
1	110881233	110881233	intronic	C/T	ABPA_vs_AS	0.036119711
1	110882698	110882698	intronic	T/G	ABPA_vs_AS	0.036119711
1	110883427	110883427	intronic	G/T	ABPA_vs_AS	0.036119711
1	110885034	110885034	intronic	A/C	ABPA_vs_AS	0.009545924
1	110886365	110886365	intronic	C/G	ABPA_vs_AS	0.036119711
1	110886646	110886646	intronic	C/T	ABPA_vs_AS	0.036119711
1	110888010	110888010	intronic	A/G	ABPA_vs_AS	0.036119711
1	110891000	110891000	intronic	C/T	ABPA_vs_AS	0.009029928
1	110892089	110892089	intronic	C/T	ABPA_vs_AS	0.036119711
1	110894507	110894507	intronic	A/C	ABPA_vs_AS	0.036119711
1	110900315	110900315	downstream	C/T	ABPA_vs_AS	0.036119711
1	110900751	110900751	downstream	A/-	ABPA_vs_AS	0.009545924
1	110901151	110901151	intergenic	T/-	ABPA_vs_AS	0.036119711
1	110901164	110901164	intergenic	G/T	ABPA_vs_AS	0.036119711
1	110901756	110901756	intergenic	G/A	ABPA_vs_AS	0.036119711
1	110921839	110921839	intergenic	A/G	ABPA_vs_AS	0.009545924
1	110922420	110922420	intergenic	T/C	ABPA_vs_AS	0.012820513
1	110962972	110962972	intronic	A/T	ABPA_vs_AS	0.009029928
1	111122034	111122034	intronic	T/C	ABPA_vs_AS	0.043601651
1	111133453	111133453	intronic	T/C	ABPA_vs_AS	0.036119711
1	111139496	111139496	UTR5	C/T	ABPA_vs_AS	0.003095975
1	111188536	111188536	intronic	A/G	ABPA_vs_AS	0.012820513
1	111200219	111200219	intronic	A/G	ABPA_vs_AS	0.017404938
1	111431271	111431271	intergenic	C/T	ABPA_vs_AS	0.043601651
1	111450201	111450201	intronic	G/T	ABPA_vs_AS	0.036119711
1	111450602	111450602	intronic	C/T	ABPA_vs_AS	0.009545924
1	111505948	111505948	intronic	C/T	ABPA_vs_AS	0.017404938
1	111509483	111509483	intronic	C/T	ABPA_vs_AS	0.017404938
1	111622027	111622027	intronic	A/G	ABPA_vs_AS	0.036119711
1	111624633	111624633	intronic	T/C	ABPA_vs_AS	0.036119711
1	111655267	111655267	intronic	A/-	ABPA_vs_AS	0.043601651
1	111663807	111663807	intronic	A/G	ABPA_vs_AS	0.017404938
1	111669155	111669155	intronic	A/G	ABPA_vs_AS	0.017404938
1	111677357	111677357	intronic	A/C	ABPA_vs_AS	0.043601651
1	111682529	111682529	intronic	C/T	ABPA_vs_AS	0.043601651
1	111689038	111689038	intronic	A/G	ABPA_vs_AS	0.012820513
1	111689045	111689045	intronic	A/G	ABPA_vs_AS	0.003095975
1	111698287	111698287	intronic	G/T	ABPA_vs_AS	0.036119711
1	111716650	111716650	UTR3	T/C	ABPA_vs_AS	0.043601651
1	111746496	111746496	ncRNA_exonic	T/C	ABPA_vs_AS	0.036119711
1	11209739	11209739	intronic	T/C	ABPA_vs_AS	0.043601651
1	11223330	11223331	intronic	TA/-	ABPA_vs_AS	0.043601651
1	11223334	11223334	intronic	-/T	ABPA_vs_AS	0.043601651
1	11233735	11233735	intronic	A/C	ABPA_vs_AS	0.043601651
1	112641981	112641981	intronic	-/A	ABPA_vs_AS	0.017404938
1	112679036	112679036	intronic	G/A	ABPA_vs_AS	0.036119711
1	113092565	113092565	intronic	-/TTTG	ABPA_vs_AS	0.017404938
1	113394366	113394366	intronic	G/A	ABPA_vs_AS	0.036119711
1	113752816	113752816	intronic	G/A	ABPA_vs_AS	0.043601651
1	113788693	113788693	intronic	C/T	ABPA_vs_AS	0.00168691
1	113856182	113856182	ncRNA_intronic	T/C	ABPA_vs_AS	0.017404938
1	113952257	113952257	intronic	-/T	ABPA_vs_AS	0.036119711
1	113978911	113978911	upstream	-/A	ABPA_vs_AS	0.043601651
1	115061281	115061281	intronic	C/T	ABPA_vs_AS	0.043601651
1	115064137	115064137	intronic	G/C	ABPA_vs_AS	0.036119711
1	115064831	115064831	intronic	T/C	ABPA_vs_AS	0.043601651
1	115081524	115081524	intronic	G/A	ABPA_vs_AS	0.036119711
1	115090660	115090660	intergenic	A/G	ABPA_vs_AS	0.006271334
1	115989781	115989781	intronic	-/AAA	ABPA_vs_AS	0.043601651
1	115991836	115991836	intronic	A/G	ABPA_vs_AS	0.043601651
1	116027764	116027764	intronic	C/T	ABPA_vs_AS	0.012820513
1	116027788	116027788	intronic	A/G	ABPA_vs_AS	0.003095975
1	116055754	116055754	intronic	G/C	ABPA_vs_AS	0.017404938
1	116194349	116194349	intergenic	T/C	ABPA_vs_AS	0.036119711
1	116194350	116194350	intergenic	A/G	ABPA_vs_AS	0.036119711
1	116194362	116194362	intergenic	G/T	ABPA_vs_AS	0.036119711
1	116375763	116375763	intronic	T/C	ABPA_vs_AS	0.036119711
1	116382708	116382708	intronic	-/TG	ABPA_vs_AS	0.006271334
1	11659381	11659381	intronic	C/A	ABPA_vs_AS	0.036119711
1	11679301	11679301	intronic	G/A	ABPA_vs_AS	0.036119711
1	11680301	11680301	intronic	A/G	ABPA_vs_AS	0.036119711
1	117007612	117007612	intronic	A/T	ABPA_vs_AS	0.036119711
1	117458848	117458848	intronic	C/T	ABPA_vs_AS	0.043601651
1	117483615	117483615	intronic	C/T	ABPA_vs_AS	0.017404938
1	117529812	117529812	downstream	C/T	ABPA_vs_AS	0.043601651
1	117536253	117536253	intergenic	C/T	ABPA_vs_AS	0.036119711
1	117777395	117777395	intergenic	C/G	ABPA_vs_AS	0.009545924
1	117838261	117838261	intergenic	G/A	ABPA_vs_AS	0.036119711
1	119015489	119015489	intergenic	C/G	ABPA_vs_AS	0.036119711
1	119032547	119032547	UTR3	C/A	ABPA_vs_AS	0.00168691
1	119085750	119085750	intronic	A/G	ABPA_vs_AS	0.036119711
1	119085753	119085753	intronic	T/C	ABPA_vs_AS	0.036119711
1	119085781	119085781	intronic	C/T	ABPA_vs_AS	0.036119711
1	119139605	119139605	intronic	T/A	ABPA_vs_AS	0.043601651
1	119146440	119146440	ncRNA_intronic	C/T	ABPA_vs_AS	0.036119711
1	119231170	119231170	ncRNA_intronic	A/G	ABPA_vs_AS	0.036119711
1	11939914	11939914	intronic	T/C	ABPA_vs_AS	0.036119711
1	11950863	11950863	intronic	A/G	ABPA_vs_AS	0.036119711
1	11950873	11950873	intronic	A/G	ABPA_vs_AS	0.036119711
1	11956715	11956715	intronic	T/C	ABPA_vs_AS	0.009545924
1	11956900	11956900	intronic	T/G	ABPA_vs_AS	0.009029928
1	119625730	119625730	intronic	G/A	ABPA_vs_AS	0.043601651
1	119641589	119641589	intronic	C/T	ABPA_vs_AS	0.017404938
1	119645557	119645557	intronic	C/T	ABPA_vs_AS	0.043601651
1	11987800	11987800	intronic	A/G	ABPA_vs_AS	0.036119711
1	12011376	12011376	intronic	C/G	ABPA_vs_AS	0.036119711
1	12012477	12012477	UTR3	C/T	ABPA_vs_AS	0.009029928
1	120367607	120367607	intergenic	A/G	ABPA_vs_AS	0.036119711
1	120450739	120450739	intronic	C/A	ABPA_vs_AS	0.036119711
1	120735301	120735301	ncRNA_intronic	T/G	ABPA_vs_AS	0.036119711
1	120745589	120745589	ncRNA_intronic	C/T	ABPA_vs_AS	0.043601651
1	120843673	120843673	intergenic	G/T	ABPA_vs_AS	0.036119711
1	120843674	120843674	intergenic	C/T	ABPA_vs_AS	0.036119711
1	120913142	120913142	ncRNA_intronic	C/A	ABPA_vs_AS	0.043601651
1	120942292	120942292	ncRNA_intronic	G/A	ABPA_vs_AS	0.043601651
1	120955673	120955673	ncRNA_exonic	C/T	ABPA_vs_AS	0.017404938
1	1211473	1211473	UTR3	G/A	ABPA_vs_AS	0.036119711
1	12154090	12154090	intergenic	A/G	ABPA_vs_AS	0.036119711
1	121582134	121582136	intergenic	TGA/-	ABPA_vs_AS	0.001805986
1	121624084	121624084	intergenic	G/C	ABPA_vs_AS	0.036119711
1	121624120	121624120	intergenic	G/A	ABPA_vs_AS	0.036119711
1	12197168	12197168	intronic	A/G	ABPA_vs_AS	0.043601651
1	12211446	12211446	intergenic	T/C	ABPA_vs_AS	0.017404938
1	125184108	125184108	intergenic	G/C	ABPA_vs_AS	0.043601651
1	1317963	1317963	intronic	T/C	ABPA_vs_AS	0.036119711
1	13754253	13754253	intronic	G/A	ABPA_vs_AS	0.043601651
1	13799001	13799001	intronic	G/C	ABPA_vs_AS	0.043601651
1	145188631	145188631	ncRNA_intronic	T/C	ABPA_vs_AS	0.043601651
1	145201194	145201194	ncRNA_intronic	T/C	ABPA_vs_AS	0.036119711
1	145594984	145594984	ncRNA_intronic	G/A	ABPA_vs_AS	0.043601651
1	145619317	145619317	intronic	G/A	ABPA_vs_AS	0.043601651
1	145745244	145745244	UTR3	T/C	ABPA_vs_AS	0.036119711
1	145745386	145745386	UTR3	T/C	ABPA_vs_AS	0.043601651
1	145776736	145776736	intronic	T/C	ABPA_vs_AS	0.017404938
1	145834166	145834166	intronic	G/A	ABPA_vs_AS	0.00168691
1	146000081	146000081	intergenic	C/T	ABPA_vs_AS	0.043601651
1	146006419	146006419	intergenic	-/AA	ABPA_vs_AS	0.043601651
1	146954921	146954921	intronic	G/A	ABPA_vs_AS	0.036119711
1	146962421	146962423	intronic	ATA/-	ABPA_vs_AS	0.036119711
1	146968626	146968626	intronic	T/G	ABPA_vs_AS	0.036119711
1	147022951	147022951	ncRNA_exonic	C/T	ABPA_vs_AS	0.006271334
1	147160141	147160141	intronic	T/C	ABPA_vs_AS	0.036119711
1	147168211	147168211	intronic	A/C	ABPA_vs_AS	0.043601651
1	147203703	147203703	intronic	T/C	ABPA_vs_AS	0.036119711
1	147274622	147274625	intronic	TTAA/-	ABPA_vs_AS	0.036119711
1	147279599	147279599	intronic	T/C	ABPA_vs_AS	0.036119711
1	147295672	147295672	UTR3	G/A	ABPA_vs_AS	0.036119711
1	1483533	1483533	intronic	A/G	ABPA_vs_AS	0.036119711
1	1484012	1484012	intronic	C/T	ABPA_vs_AS	0.036119711
1	148405022	148405022	ncRNA_intronic	T/C	ABPA_vs_AS	0.017404938
1	148412075	148412075	ncRNA_intronic	C/T	ABPA_vs_AS	0.00168691
1	148417618	148417618	ncRNA_intronic	G/A	ABPA_vs_AS	0.043601651
1	148427873	148427873	ncRNA_exonic	G/A	ABPA_vs_AS	0.036119711
1	148430894	148430894	ncRNA_intronic	A/G	ABPA_vs_AS	0.006271334
1	148539287	148539287	intronic	G/C	ABPA_vs_AS	0.036119711
1	148585546	148585546	intronic	T/C	ABPA_vs_AS	0.036119711
1	148771729	148771729	ncRNA_exonic	C/T	ABPA_vs_AS	0.009029928
1	1490320	1490320	exonic	T/C	ABPA_vs_AS	0.043601651
1	149064054	149064054	intronic	T/A	ABPA_vs_AS	0.036119711
1	149073130	149073130	intronic	C/T	ABPA_vs_AS	0.036119711
1	149100651	149100651	intergenic	C/T	ABPA_vs_AS	0.036119711
1	149197275	149197275	downstream	C/T	ABPA_vs_AS	0.036119711
1	149359310	149359310	ncRNA_exonic	A/T	ABPA_vs_AS	0.036119711
1	149359314	149359314	ncRNA_exonic	C/A	ABPA_vs_AS	0.036119711
1	149409329	149409330	intronic	TG/-	ABPA_vs_AS	0.036119711
1	149607237	149607237	ncRNA_exonic	C/A	ABPA_vs_AS	0.036119711
1	149607944	149607944	ncRNA_intronic	G/C	ABPA_vs_AS	0.036119711
1	149607947	149607947	ncRNA_intronic	G/C	ABPA_vs_AS	0.036119711
1	149624875	149624875	ncRNA_intronic	T/C	ABPA_vs_AS	0.036119711
1	149848016	149848016	intergenic	T/C	ABPA_vs_AS	0.043601651
1	150175300	150175300	ncRNA_intronic	A/G	ABPA_vs_AS	0.043601651
1	150226708	150226713	exonic	TCCTCT/-	ABPA_vs_AS	0.017404938
1	150226791	150226791	exonic	G/T	ABPA_vs_AS	0.017404938
1	150228155	150228155	intronic	C/T	ABPA_vs_AS	0.009029928
1	150234030	150234030	intronic	C/T	ABPA_vs_AS	0.00168691
1	150436886	150436886	intronic	-/AA	ABPA_vs_AS	0.036119711
1	15044161	15044161	splicing	T/A	ABPA_vs_AS	0.036119711
1	150571868	150571869	ncRNA_intronic	TT/-	ABPA_vs_AS	0.036119711
1	150848394	150848394	intronic	C/T	ABPA_vs_AS	0.043601651
1	150876596	150876596	UTR5	C/-	ABPA_vs_AS	0.043601651
1	150954676	150954676	intronic	G/A	ABPA_vs_AS	0.036119711
1	150996745	150996745	UTR3	T/C	ABPA_vs_AS	0.036119711
1	151061503	151061503	intronic	C/T	ABPA_vs_AS	0.017404938
1	151066444	151066444	intronic	C/T	ABPA_vs_AS	0.043601651
1	151077877	151077877	intronic	A/G	ABPA_vs_AS	0.036119711
1	151078454	151078454	intronic	A/G	ABPA_vs_AS	0.036119711
1	151078733	151078733	intronic	A/G	ABPA_vs_AS	0.043601651
1	151119326	151119326	UTR3	A/G	ABPA_vs_AS	0.009029928
1	151236969	151236969	intronic	A/G	ABPA_vs_AS	0.043601651
1	151237432	151237432	intronic	A/G	ABPA_vs_AS	0.009545924
1	151452774	151452774	intronic	T/C	ABPA_vs_AS	0.043601651
1	151626581	151626581	intronic	A/G	ABPA_vs_AS	0.036119711
1	151629684	151629684	intronic	A/G	ABPA_vs_AS	0.017404938
1	151629964	151629964	intronic	A/G	ABPA_vs_AS	0.043601651
1	151633901	151633901	intronic	T/A	ABPA_vs_AS	0.043601651
1	151636546	151636546	intronic	T/C	ABPA_vs_AS	0.043601651
1	151806423	151806423	UTR3	T/C	ABPA_vs_AS	0.043601651
1	151874373	151874373	UTR3	-/G	ABPA_vs_AS	0.036119711
1	151883251	151883251	intronic	T/C	ABPA_vs_AS	0.036119711
1	151945688	151945688	intergenic	C/A	ABPA_vs_AS	0.036119711
1	151982533	151982533	downstream	C/T	ABPA_vs_AS	0.001805986
1	151982754	151982754	downstream	C/T	ABPA_vs_AS	0.009029928
1	151985668	151985668	intronic	A/G	ABPA_vs_AS	0.001805986
1	153537414	153537414	exonic	T/C	ABPA_vs_AS	0.036119711
1	153666553	153666553	intronic	T/C	ABPA_vs_AS	0.036119711
1	153753303	153753303	intronic	A/G	ABPA_vs_AS	0.043601651
1	153766793	153766793	intronic	A/G	ABPA_vs_AS	0.043601651
1	153806613	153806613	UTR3	-/T	ABPA_vs_AS	0.036119711
1	153806760	153806760	UTR3	C/T	ABPA_vs_AS	0.009545924
1	153809535	153809535	UTR3	C/T	ABPA_vs_AS	0.009545924
1	153850402	153850402	intronic	T/C	ABPA_vs_AS	0.043601651
1	153870222	153870222	intronic	T/C	ABPA_vs_AS	0.043601651
1	153870314	153870314	intronic	T/C	ABPA_vs_AS	0.043601651
1	153872997	153872997	intronic	A/T	ABPA_vs_AS	0.043601651
1	153875019	153875019	intronic	T/C	ABPA_vs_AS	0.043601651
1	153896574	153896574	intronic	T/C	ABPA_vs_AS	0.036119711
1	153902655	153902655	intronic	T/C	ABPA_vs_AS	0.043601651
1	153902656	153902656	intronic	T/C	ABPA_vs_AS	0.012820513
1	153909545	153909545	intronic	T/C	ABPA_vs_AS	0.009029928
1	153910693	153910693	intronic	C/T	ABPA_vs_AS	0.012820513
1	153943405	153943405	intronic	C/T	ABPA_vs_AS	0.009545924
1	153993567	153993567	intronic	-/A	ABPA_vs_AS	0.043601651
1	15408479	15408479	intergenic	-/A	ABPA_vs_AS	0.009029928
1	154156095	154156095	UTR3	G/T	ABPA_vs_AS	0.006271334
1	154159394	154159394	intronic	G/A	ABPA_vs_AS	0.006271334
1	154160840	154160840	intronic	T/C	ABPA_vs_AS	0.00168691
1	154162969	154162969	UTR3	T/C	ABPA_vs_AS	0.012820513
1	154164689	154164689	UTR3	C/T	ABPA_vs_AS	0.00168691
1	154166689	154166689	UTR3	-/TTT	ABPA_vs_AS	0.017404938
1	154169789	154169789	intronic	T/C	ABPA_vs_AS	0.00168691
1	154172205	154172205	intronic	A/T	ABPA_vs_AS	0.00168691
1	1541728	1541728	UTR3	G/A	ABPA_vs_AS	0.003095975
1	154173056	154173056	intronic	C/G	ABPA_vs_AS	0.017404938
1	154177291	154177291	intronic	T/C	ABPA_vs_AS	0.00168691
1	154177972	154177972	intronic	C/A	ABPA_vs_AS	0.00168691
1	154181718	154181718	intronic	G/A	ABPA_vs_AS	0.00168691
1	154182026	154182029	intronic	ATTC/-	ABPA_vs_AS	0.00168691
1	1541944	1541945	UTR3	CA/-	ABPA_vs_AS	0.012820513
1	154222103	154222103	intronic	G/A	ABPA_vs_AS	0.00168691
1	154235159	154235159	intronic	G/T	ABPA_vs_AS	0.043601651
1	154246701	154246701	intronic	G/C	ABPA_vs_AS	0.006271334
1	154254543	154254543	intronic	T/A	ABPA_vs_AS	0.006271334
1	154259467	154259467	intronic	T/C	ABPA_vs_AS	0.006271334
1	154265789	154265789	intronic	-/AT	ABPA_vs_AS	0.043601651
1	154270621	154270621	UTR3	G/A	ABPA_vs_AS	0.006271334
1	154272666	154272666	UTR5	T/G	ABPA_vs_AS	0.000257998
1	154273036	154273036	intronic	A/G	ABPA_vs_AS	0.009545924
1	154427539	154427539	intronic	G/T	ABPA_vs_AS	0.017404938
1	154429203	154429203	exonic	G/A	ABPA_vs_AS	0.017404938
1	154431860	154431860	intronic	C/T	ABPA_vs_AS	0.017404938
1	154434064	154434064	intronic	T/G	ABPA_vs_AS	0.043601651
1	154434943	154434943	intronic	A/C	ABPA_vs_AS	0.043601651
1	154436958	154436958	intronic	A/G	ABPA_vs_AS	0.043601651
1	154456029	154456029	intronic	C/A	ABPA_vs_AS	0.003095975
1	154460939	154460939	intronic	C/T	ABPA_vs_AS	0.036119711
1	154460990	154460990	intronic	G/A	ABPA_vs_AS	0.036119711
1	154462870	154462870	intronic	C/T	ABPA_vs_AS	0.000714456
1	154549108	154549108	UTR3	T/A	ABPA_vs_AS	0.036119711
1	154553523	154553523	intronic	C/T	ABPA_vs_AS	0.043601651
1	154591260	154591260	intronic	G/-	ABPA_vs_AS	0.036119711
1	154594877	154594877	intronic	C/T	ABPA_vs_AS	0.036119711
1	154596189	154596189	intronic	A/G	ABPA_vs_AS	0.009545924
1	155204468	155204468	intronic	T/C	ABPA_vs_AS	0.043601651
1	155329385	155329385	intronic	T/C	ABPA_vs_AS	0.017404938
1	155461381	155461383	intronic	GTT/-	ABPA_vs_AS	0.017404938
1	155537752	155537752	intronic	T/A	ABPA_vs_AS	0.043601651
1	155556720	155556720	intronic	T/C	ABPA_vs_AS	0.006271334
1	155559452	155559452	intronic	T/C	ABPA_vs_AS	0.043601651
1	155655758	155655758	intergenic	G/A	ABPA_vs_AS	0.043601651
1	155658837	155658837	downstream	C/G	ABPA_vs_AS	0.043601651
1	155667904	155667907	intronic	ATAC/-	ABPA_vs_AS	0.017404938
1	155670676	155670676	intronic	T/-	ABPA_vs_AS	0.043601651
1	155674743	155674743	intronic	T/C	ABPA_vs_AS	0.036119711
1	155687002	155687002	intronic	C/T	ABPA_vs_AS	0.036119711
1	15573215	15573215	UTR3	T/C	ABPA_vs_AS	0.009029928
1	155733627	155733627	intronic	A/G	ABPA_vs_AS	0.036119711
1	155733636	155733636	intronic	A/G	ABPA_vs_AS	0.036119711
1	155789995	155789995	intronic	G/A	ABPA_vs_AS	0.017404938
1	155801680	155801680	intronic	T/C	ABPA_vs_AS	0.036119711
1	1558367	1558367	intronic	C/G	ABPA_vs_AS	0.006271334
1	155841888	155841888	intronic	C/T	ABPA_vs_AS	0.012820513
1	155932874	155932874	intronic	T/C	ABPA_vs_AS	0.036119711
1	155938414	155938414	intergenic	C/T	ABPA_vs_AS	0.036119711
1	155956219	155956219	intronic	T/C	ABPA_vs_AS	0.043601651
1	155956263	155956263	intronic	T/C	ABPA_vs_AS	0.043601651
1	155992747	155992747	intergenic	T/C	ABPA_vs_AS	0.036119711
1	156255160	156255160	intronic	G/A	ABPA_vs_AS	0.036119711
1	1562772	1562772	intronic	C/T	ABPA_vs_AS	0.003095975
1	156292377	156292388	UTR3	GTGTGTGTGTGT/-	ABPA_vs_AS	0.036119711
1	1562997	1562997	intronic	C/T	ABPA_vs_AS	0.043601651
1	156335495	156335495	intronic	G/A	ABPA_vs_AS	0.036119711
1	1565106	1565122	intronic	AAGGCAGGCGGATCATG/-	ABPA_vs_AS	0.036119711
1	156582928	156582928	intronic	T/G	ABPA_vs_AS	0.043601651
1	156817047	156817047	intronic	-/TCTCTCTCTCTCTC	ABPA_vs_AS	0.009029928
1	1572532	1572532	intronic	A/C	ABPA_vs_AS	0.036119711
1	157529909	157529909	intronic	A/G	ABPA_vs_AS	0.043601651
1	157533040	157533040	intronic	T/C	ABPA_vs_AS	0.017404938
1	157678308	157678308	UTR3	G/A	ABPA_vs_AS	0.009545924
1	157696466	157696466	intronic	T/C	ABPA_vs_AS	0.009545924
1	157746108	157746108	UTR3	C/G	ABPA_vs_AS	0.036119711
1	157770397	157770398	intronic	TC/-	ABPA_vs_AS	0.036119711
1	157770399	157770399	intronic	A/G	ABPA_vs_AS	0.036119711
1	157805839	157805839	intronic	T/C	ABPA_vs_AS	0.017404938
1	157810435	157810435	intronic	T/C	ABPA_vs_AS	0.006271334
1	158148997	158148997	intergenic	A/G	ABPA_vs_AS	0.036119711
1	158183736	158183736	intronic	T/C	ABPA_vs_AS	0.009029928
1	158186117	158186117	UTR3	T/C	ABPA_vs_AS	0.036119711
1	158186136	158186136	UTR3	A/T	ABPA_vs_AS	0.036119711
1	158186177	158186177	UTR3	A/G	ABPA_vs_AS	0.036119711
1	158279337	158279337	intergenic	C/T	ABPA_vs_AS	0.036119711
1	158772113	158772113	intergenic	A/T	ABPA_vs_AS	0.001805986
1	15878607	15878607	intronic	T/C	ABPA_vs_AS	0.043601651
1	15878754	15878754	intronic	A/G	ABPA_vs_AS	0.036119711
1	15879220	15879220	intronic	A/G	ABPA_vs_AS	0.036119711
1	15879230	15879230	intronic	A/G	ABPA_vs_AS	0.036119711
1	15882138	15882138	intronic	T/A	ABPA_vs_AS	0.003095975
1	158834083	158834083	intronic	G/A	ABPA_vs_AS	0.009029928
1	158837843	158837843	intronic	-/TTTT	ABPA_vs_AS	0.036119711
1	158846948	158846948	intronic	C/G	ABPA_vs_AS	0.009545924
1	158947128	158947128	intronic	A/C	ABPA_vs_AS	0.009029928
1	158952028	158952028	intronic	C/T	ABPA_vs_AS	0.043601651
1	158970719	158970719	intronic	-/CAAA	ABPA_vs_AS	0.006271334
1	158975997	158975997	intronic	A/G	ABPA_vs_AS	0.036119711
1	158978124	158978124	intergenic	T/C	ABPA_vs_AS	0.043601651
1	158978209	158978209	intergenic	T/G	ABPA_vs_AS	0.012820513
1	158980206	158980206	intergenic	T/C	ABPA_vs_AS	0.017404938
1	158989377	158989377	intergenic	A/T	ABPA_vs_AS	0.036119711
1	159003650	159003652	intronic	TAT/-	ABPA_vs_AS	0.043601651
1	159007922	159007922	intronic	G/A	ABPA_vs_AS	0.036119711
1	159024064	159024064	intronic	C/A	ABPA_vs_AS	0.036119711
1	159028105	159028106	intronic	AG/-	ABPA_vs_AS	0.012820513
1	159029494	159029494	intronic	C/T	ABPA_vs_AS	0.012820513
1	159035795	159035795	intronic	T/C	ABPA_vs_AS	0.009029928
1	159036849	159036849	intronic	A/T	ABPA_vs_AS	0.036119711
1	15915327	15915327	intronic	G/A	ABPA_vs_AS	0.036119711
1	15920052	15920052	intronic	T/-	ABPA_vs_AS	0.043601651
1	15949011	15949011	intronic	T/C	ABPA_vs_AS	0.017404938
1	159815494	159815494	intronic	C/G	ABPA_vs_AS	0.043601651
1	159886304	159886304	intronic	C/T	ABPA_vs_AS	0.017404938
1	160026906	160026906	UTR3	T/C	ABPA_vs_AS	0.043601651
1	160092682	160092682	exonic	C/T	ABPA_vs_AS	0.003095975
1	160092937	160092937	exonic	A/G	ABPA_vs_AS	0.012820513
1	160246404	160246404	intronic	A/G	ABPA_vs_AS	0.043601651
1	160305644	160305644	intronic	A/G	ABPA_vs_AS	0.043601651
1	160485423	160485423	UTR3	T/G	ABPA_vs_AS	0.043601651
1	160612423	160612423	intronic	C/A	ABPA_vs_AS	0.036119711
1	160643299	160643299	intronic	C/T	ABPA_vs_AS	0.009545924
1	160656593	160656593	intergenic	T/G	ABPA_vs_AS	0.036119711
1	160661615	160661615	intergenic	C/A	ABPA_vs_AS	0.036119711
1	160707800	160707800	intronic	T/C	ABPA_vs_AS	0.017404938
1	160749449	160749450	intronic	AT/-	ABPA_vs_AS	0.017404938
1	160750764	160750764	intronic	G/A	ABPA_vs_AS	0.043601651
1	160815220	160815220	intronic	A/G	ABPA_vs_AS	0.043601651
1	160815229	160815229	intronic	A/G	ABPA_vs_AS	0.017404938
1	160988371	160988371	intergenic	G/A	ABPA_vs_AS	0.036119711
1	160992232	160992232	intergenic	T/C	ABPA_vs_AS	0.043601651
1	161054023	161054023	intronic	G/A	ABPA_vs_AS	0.043601651
1	161208150	161208150	intronic	A/G	ABPA_vs_AS	0.036119711
1	161362556	161362556	UTR3	C/G	ABPA_vs_AS	0.012820513
1	161362818	161362818	UTR3	G/A	ABPA_vs_AS	0.012820513
1	161363614	161363614	UTR3	-/A	ABPA_vs_AS	0.043601651
1	161363768	161363768	UTR3	A/G	ABPA_vs_AS	0.012820513
1	161364485	161364485	UTR3	C/G	ABPA_vs_AS	0.043601651
1	161366112	161366112	UTR3	G/A	ABPA_vs_AS	0.043601651
1	161389252	161389252	intergenic	T/C	ABPA_vs_AS	0.043601651
1	161389472	161389472	intergenic	C/T	ABPA_vs_AS	0.012820513
1	161398980	161398980	intergenic	G/C	ABPA_vs_AS	0.012820513
1	161399040	161399040	intergenic	G/A	ABPA_vs_AS	0.012820513
1	161399647	161399647	intergenic	C/T	ABPA_vs_AS	0.012820513
1	161422274	161422274	intergenic	C/T	ABPA_vs_AS	0.036119711
1	161511689	161511689	intronic	T/C	ABPA_vs_AS	0.036119711
1	161521673	161521673	intergenic	A/G	ABPA_vs_AS	0.043601651
1	161591366	161591366	exonic	A/T	ABPA_vs_AS	0.043601651
1	161600317	161600317	UTR3	T/C	ABPA_vs_AS	0.009029928
1	161601034	161601034	UTR3	T/C	ABPA_vs_AS	0.012820513
1	161604864	161604864	intergenic	G/A	ABPA_vs_AS	0.043601651
1	161611719	161611719	intergenic	A/C	ABPA_vs_AS	0.017404938
1	161611720	161611720	intergenic	A/T	ABPA_vs_AS	0.017404938
1	161612410	161612410	intergenic	G/C	ABPA_vs_AS	0.017404938
1	161612427	161612427	intergenic	G/C	ABPA_vs_AS	0.006271334
1	161621534	161621534	intergenic	A/G	ABPA_vs_AS	0.017404938
1	1617375	1617375	intronic	T/C	ABPA_vs_AS	0.009029928
1	161782804	161782804	intronic	-/CTACT	ABPA_vs_AS	0.017404938
1	161797069	161797069	intronic	G/A	ABPA_vs_AS	0.043601651
1	161866865	161866865	intronic	A/G	ABPA_vs_AS	0.036119711
1	1619986	1619986	intronic	T/C	ABPA_vs_AS	0.036119711
1	16229137	16229137	intergenic	T/C	ABPA_vs_AS	0.036119711
1	1624723	1624723	intronic	C/T	ABPA_vs_AS	0.043601651
1	162564108	162564108	intronic	T/A	ABPA_vs_AS	0.036119711
1	162591112	162591112	intronic	A/G	ABPA_vs_AS	0.043601651
1	162593543	162593543	intronic	G/A	ABPA_vs_AS	0.009029928
1	162607174	162607174	intergenic	A/G	ABPA_vs_AS	0.036119711
1	16277141	16277141	intronic	C/T	ABPA_vs_AS	0.017404938
1	162793888	162793888	intronic	T/-	ABPA_vs_AS	0.036119711
1	1628814	1628814	intronic	C/T	ABPA_vs_AS	0.036119711
1	1629573	1629573	intronic	G/-	ABPA_vs_AS	0.036119711
1	16468705	16468705	ncRNA_exonic	T/C	ABPA_vs_AS	0.036119711
1	16471000	16471000	ncRNA_intronic	T/C	ABPA_vs_AS	0.009029928
1	16471010	16471010	ncRNA_intronic	T/C	ABPA_vs_AS	0.009029928
1	16513329	16513329	downstream	C/G	ABPA_vs_AS	0.043601651
1	16514288	16514288	upstream	A/G	ABPA_vs_AS	0.043601651
1	16514290	16514290	upstream	C/T	ABPA_vs_AS	0.017404938
1	1651574	1651574	intronic	G/A	ABPA_vs_AS	0.009545924
1	165632229	165632229	intronic	G/A	ABPA_vs_AS	0.00168691
1	165650677	165650677	intronic	C/G	ABPA_vs_AS	0.036119711
1	165661012	165661012	intergenic	A/G	ABPA_vs_AS	0.043601651
1	16567998	16567998	exonic	G/C	ABPA_vs_AS	0.009545924
1	165699056	165699056	ncRNA_intronic	G/T	ABPA_vs_AS	0.036119711
1	165767643	165767643	intronic	C/T	ABPA_vs_AS	0.009029928
1	165828774	165828774	intronic	G/T	ABPA_vs_AS	0.043601651
1	16598094	16598094	intronic	A/G	ABPA_vs_AS	0.036119711
1	16603716	16603716	intronic	C/A	ABPA_vs_AS	0.017404938
1	166276796	166276796	intergenic	A/G	ABPA_vs_AS	0.009029928
1	16630720	16630720	ncRNA_intronic	A/G	ABPA_vs_AS	0.043601651
1	16630919	16630919	upstream	C/T	ABPA_vs_AS	0.017404938
1	16637412	16637412	intergenic	C/T	ABPA_vs_AS	0.036119711
1	16637437	16637437	intergenic	C/A	ABPA_vs_AS	0.009029928
1	16646893	16646893	ncRNA_intronic	C/T	ABPA_vs_AS	0.017404938
1	1665061	1665061	UTR3	C/T	ABPA_vs_AS	0.036119711
1	16666692	16666692	downstream	G/C	ABPA_vs_AS	0.043601651
1	166853329	166853329	UTR3	A/G	ABPA_vs_AS	0.043601651
1	166856560	166856560	UTR3	-/CAGATCCAG	ABPA_vs_AS	0.009029928
1	166863131	166863131	intronic	C/T	ABPA_vs_AS	0.017404938
1	167223667	167223667	intronic	G/A	ABPA_vs_AS	0.036119711
1	167228524	167228524	intronic	A/G	ABPA_vs_AS	0.001805986
1	167239451	167239451	intronic	G/T	ABPA_vs_AS	0.009545924
1	167245851	167245851	intronic	G/C	ABPA_vs_AS	0.00168691
1	167334351	167334351	intronic	A/G	ABPA_vs_AS	0.036119711
1	167378501	167378501	intronic	T/G	ABPA_vs_AS	0.00168691
1	16741015	16741015	downstream	G/A	ABPA_vs_AS	0.017404938
1	167416088	167416088	UTR3	A/-	ABPA_vs_AS	0.006271334
1	167426238	167426239	UTR3	AA/-	ABPA_vs_AS	0.036119711
1	167467083	167467083	intronic	C/T	ABPA_vs_AS	0.003095975
1	167485677	167485677	intronic	A/G	ABPA_vs_AS	0.036119711
1	167493468	167493468	intronic	T/C	ABPA_vs_AS	0.036119711
1	167515004	167515004	intronic	C/G	ABPA_vs_AS	0.036119711
1	16760870	16760870	exonic	C/G	ABPA_vs_AS	0.043601651
1	167632696	167632697	intronic	TA/-	ABPA_vs_AS	0.036119711
1	167632700	167632714	intronic	TCACTAAGCCTAGTC/-	ABPA_vs_AS	0.036119711
1	167698862	167698862	intronic	G/C	ABPA_vs_AS	0.043601651
1	167704309	167704309	intronic	-/G	ABPA_vs_AS	0.043601651
1	167704318	167704318	intronic	A/G	ABPA_vs_AS	0.043601651
1	168065866	168065866	intronic	G/C	ABPA_vs_AS	0.043601651
1	168251251	168251251	UTR3	A/G	ABPA_vs_AS	0.00168691
1	16905229	16905229	intergenic	A/G	ABPA_vs_AS	0.043601651
1	169132943	169132946	intronic	AATC/-	ABPA_vs_AS	0.043601651
1	169152630	169152630	intronic	G/A	ABPA_vs_AS	0.043601651
1	169155401	169155401	intronic	G/A	ABPA_vs_AS	0.043601651
1	169364588	169364588	intronic	A/G	ABPA_vs_AS	0.036119711
1	169464882	169464882	UTR3	T/C	ABPA_vs_AS	0.036119711
1	169476172	169476172	intronic	G/T	ABPA_vs_AS	0.036119711
1	169511985	169511985	UTR3	C/G	ABPA_vs_AS	0.003095975
1	169693837	169693837	intronic	A/G	ABPA_vs_AS	0.043601651
1	169695726	169695726	intronic	A/G	ABPA_vs_AS	0.043601651
1	169697228	169697228	intronic	-/T	ABPA_vs_AS	0.043601651
1	169698829	169698829	intronic	G/C	ABPA_vs_AS	0.036119711
1	169705449	169705449	intronic	A/G	ABPA_vs_AS	0.012820513
1	169706774	169706774	intronic	A/G	ABPA_vs_AS	0.017404938
1	169928954	169928954	intronic	G/C	ABPA_vs_AS	0.003095975
1	169931538	169931538	intronic	C/T	ABPA_vs_AS	0.003095975
1	169931556	169931556	intronic	T/C	ABPA_vs_AS	0.003095975
1	169952846	169952846	intronic	T/A	ABPA_vs_AS	0.012820513
1	169994591	169994591	intronic	T/C	ABPA_vs_AS	0.043601651
1	169998811	169998811	intronic	A/G	ABPA_vs_AS	0.043601651
1	17036364	17036364	intronic	G/A	ABPA_vs_AS	0.009545924
1	17071026	17071026	intronic	G/A	ABPA_vs_AS	0.043601651
1	171492985	171492985	intronic	A/G	ABPA_vs_AS	0.012820513
1	171518199	171518199	intronic	A/G	ABPA_vs_AS	0.043601651
1	171565478	171565478	intronic	C/T	ABPA_vs_AS	0.009545924
1	171574309	171574309	intronic	T/C	ABPA_vs_AS	0.009029928
1	171584712	171584712	intronic	C/T	ABPA_vs_AS	0.036119711
1	171710242	171710242	intronic	-/CAGT	ABPA_vs_AS	0.043601651
1	172397752	172397752	intronic	T/-	ABPA_vs_AS	0.043601651
1	172580967	172580967	intronic	-/G	ABPA_vs_AS	0.036119711
1	173299313	173299313	ncRNA_intronic	C/G	ABPA_vs_AS	0.036119711
1	173359050	173359050	ncRNA_intronic	T/A	ABPA_vs_AS	0.012820513
1	173375907	173375907	ncRNA_intronic	A/G	ABPA_vs_AS	0.043601651
1	173377310	173377310	ncRNA_intronic	T/C	ABPA_vs_AS	0.043601651
1	173379128	173379128	ncRNA_intronic	G/A	ABPA_vs_AS	0.043601651
1	173379163	173379163	ncRNA_intronic	G/C	ABPA_vs_AS	0.017404938
1	173389072	173389072	ncRNA_intronic	G/A	ABPA_vs_AS	0.012820513
1	173408493	173408493	ncRNA_intronic	T/A	ABPA_vs_AS	0.036119711
1	173418899	173418899	ncRNA_intronic	A/T	ABPA_vs_AS	0.017404938
1	173428084	173428084	ncRNA_intronic	T/C	ABPA_vs_AS	0.043601651
1	1734899	1734899	intronic	G/A	ABPA_vs_AS	0.001805986
1	1734903	1734903	intronic	A/G	ABPA_vs_AS	0.036119711
1	173797107	173797107	intergenic	T/C	ABPA_vs_AS	0.009545924
1	173845973	173845973	intronic	T/C	ABPA_vs_AS	0.036119711
1	173850666	173850666	intronic	T/C	ABPA_vs_AS	0.036119711
1	173850674	173850674	intronic	T/C	ABPA_vs_AS	0.036119711
1	173856554	173856554	intronic	T/G	ABPA_vs_AS	0.043601651
1	173894361	173894361	UTR3	C/T	ABPA_vs_AS	0.017404938
1	173898490	173898490	UTR3	A/G	ABPA_vs_AS	0.017404938
1	173931569	173931571	UTR3	CTA/-	ABPA_vs_AS	0.017404938
1	173932235	173932235	UTR3	-/A	ABPA_vs_AS	0.017404938
1	173934162	173934162	UTR3	G/A	ABPA_vs_AS	0.017404938
1	173934599	173934599	UTR3	G/A	ABPA_vs_AS	0.017404938
1	173935671	173935671	UTR3	T/C	ABPA_vs_AS	0.017404938
1	173935821	173935821	UTR3	A/G	ABPA_vs_AS	0.017404938
1	173936099	173936099	UTR3	A/G	ABPA_vs_AS	0.017404938
1	173938674	173938674	UTR3	C/T	ABPA_vs_AS	0.017404938
1	173941826	173941826	intronic	A/G	ABPA_vs_AS	0.009545924
1	173944098	173944098	intronic	T/C	ABPA_vs_AS	0.017404938
1	173945279	173945279	intronic	C/T	ABPA_vs_AS	0.043601651
1	173980478	173980478	intronic	T/C	ABPA_vs_AS	0.043601651
1	173987475	173987475	intronic	G/C	ABPA_vs_AS	0.043601651
1	173988639	173988639	intronic	A/G	ABPA_vs_AS	0.017404938
1	173994007	173994007	upstream	T/C	ABPA_vs_AS	0.017404938
1	174010674	174010674	intergenic	-/AAGTGCTGGTATT	ABPA_vs_AS	0.043601651
1	174015790	174015790	intergenic	T/C	ABPA_vs_AS	0.043601651
1	174017334	174017334	intergenic	A/T	ABPA_vs_AS	0.043601651
1	174017898	174017898	intergenic	-/TAATA	ABPA_vs_AS	0.043601651
1	174018025	174018025	intergenic	C/T	ABPA_vs_AS	0.043601651
1	174018660	174018660	intergenic	A/G	ABPA_vs_AS	0.036119711
1	174020533	174020533	intergenic	T/C	ABPA_vs_AS	0.017404938
1	174023397	174023397	intergenic	G/T	ABPA_vs_AS	0.043601651
1	17414889	17414889	intronic	T/C	ABPA_vs_AS	0.043601651
1	174161048	174161048	intronic	A/G	ABPA_vs_AS	0.043601651
1	174245036	174245036	intronic	T/C	ABPA_vs_AS	0.043601651
1	174252750	174252750	intronic	T/-	ABPA_vs_AS	0.009545924
1	174272027	174272027	intronic	G/C	ABPA_vs_AS	0.009545924
1	174283141	174283141	intronic	A/G	ABPA_vs_AS	0.043601651
1	17436816	17436816	intronic	A/G	ABPA_vs_AS	0.017404938
1	174401966	174401966	intronic	T/A	ABPA_vs_AS	0.017404938
1	174413946	174413946	intronic	-/G	ABPA_vs_AS	0.043601651
1	174419845	174419845	intronic	T/C	ABPA_vs_AS	0.043601651
1	174440660	174440660	intronic	A/G	ABPA_vs_AS	0.003095975
1	174449784	174449784	intronic	G/C	ABPA_vs_AS	0.006271334
1	174454015	174454015	intronic	A/G	ABPA_vs_AS	0.043601651
1	174466729	174466729	intronic	A/G	ABPA_vs_AS	0.043601651
1	174468715	174468715	intronic	-/TC	ABPA_vs_AS	0.043601651
1	174469216	174469216	intronic	G/T	ABPA_vs_AS	0.017404938
1	174493387	174493387	intronic	C/T	ABPA_vs_AS	0.043601651
1	174506067	174506067	intronic	C/G	ABPA_vs_AS	0.043601651
1	174565768	174565768	intronic	G/A	ABPA_vs_AS	0.043601651
1	174705247	174705247	intronic	-/T	ABPA_vs_AS	0.036119711
1	174707294	174707294	intronic	C/T	ABPA_vs_AS	0.043601651
1	174766066	174766066	intronic	A/G	ABPA_vs_AS	0.043601651
1	174813385	174813385	intronic	C/T	ABPA_vs_AS	0.036119711
1	174859362	174859362	intronic	A/G	ABPA_vs_AS	0.036119711
1	174965218	174965233	intronic	TGTAAGCAGTGTCTCC/-	ABPA_vs_AS	0.012820513
1	174966371	174966371	intronic	G/A	ABPA_vs_AS	0.012820513
1	174967660	174967660	intronic	A/T	ABPA_vs_AS	0.017404938
1	174970039	174970039	intronic	C/T	ABPA_vs_AS	0.043601651
1	174975276	174975276	intronic	T/A	ABPA_vs_AS	0.043601651
1	174984044	174984044	intronic	G/T	ABPA_vs_AS	0.043601651
1	174991775	174991777	UTR3	TTT/-	ABPA_vs_AS	0.012820513
1	174992537	174992537	UTR3	-/T	ABPA_vs_AS	0.036119711
1	174992934	174992934	UTR3	A/G	ABPA_vs_AS	0.003095975
1	175009797	175009797	intronic	G/A	ABPA_vs_AS	0.003095975
1	175010499	175010499	UTR3	C/T	ABPA_vs_AS	0.000714456
1	175010985	175010985	UTR3	C/T	ABPA_vs_AS	0.043601651
1	175012670	175012670	downstream	A/G	ABPA_vs_AS	0.043601651
1	175014071	175014071	UTR3	T/G	ABPA_vs_AS	0.000714456
1	175016066	175016066	intronic	A/G	ABPA_vs_AS	0.043601651
1	175189847	175189847	intronic	-/GAGAGA	ABPA_vs_AS	0.043601651
1	175189908	175189908	intronic	C/G	ABPA_vs_AS	0.043601651
1	175926527	175926527	intergenic	T/C	ABPA_vs_AS	0.043601651
1	175967489	175967500	intronic	AAACAAACAAAC/-	ABPA_vs_AS	0.006271334
1	175967910	175967910	intronic	T/C	ABPA_vs_AS	0.043601651
1	175968179	175968179	intronic	T/G	ABPA_vs_AS	0.036119711
1	175968761	175968761	intronic	C/G	ABPA_vs_AS	0.009029928
1	175974387	175974387	intronic	T/C	ABPA_vs_AS	0.009545924
1	175983646	175983646	intronic	T/C	ABPA_vs_AS	0.036119711
1	176012231	176012231	intronic	T/C	ABPA_vs_AS	0.043601651
1	176019577	176019577	intronic	A/G	ABPA_vs_AS	0.036119711
1	176022743	176022743	intronic	-/G	ABPA_vs_AS	0.036119711
1	176041509	176041509	intronic	T/C	ABPA_vs_AS	0.043601651
1	176041513	176041513	intronic	T/C	ABPA_vs_AS	0.043601651
1	176057370	176057370	intronic	T/C	ABPA_vs_AS	0.043601651
1	176070872	176070872	intronic	T/C	ABPA_vs_AS	0.009029928
1	176108034	176108034	intronic	T/-	ABPA_vs_AS	0.043601651
1	176179406	176179406	intronic	A/G	ABPA_vs_AS	0.043601651
1	176196849	176196849	intronic	C/T	ABPA_vs_AS	0.043601651
1	178411744	178411744	intronic	G/A	ABPA_vs_AS	0.043601651
1	178411768	178411768	intronic	G/A	ABPA_vs_AS	0.012820513
1	178411773	178411773	intronic	G/A	ABPA_vs_AS	0.012820513
1	178411781	178411781	intronic	T/A	ABPA_vs_AS	0.012820513
1	178411783	178411783	intronic	T/G	ABPA_vs_AS	0.012820513
1	1791172	1791172	intronic	-/T	ABPA_vs_AS	0.017404938
1	179130094	179130094	intronic	T/C	ABPA_vs_AS	0.036119711
1	179178289	179178289	intronic	T/C	ABPA_vs_AS	0.036119711
1	179301501	179301501	intronic	G/C	ABPA_vs_AS	0.009029928
1	179313396	179313398	intronic	ATG/-	ABPA_vs_AS	0.043601651
1	179316420	179316420	intronic	G/A	ABPA_vs_AS	0.043601651
1	179352943	179352943	intronic	C/T	ABPA_vs_AS	0.043601651
1	179842369	179842369	UTR3	G/C	ABPA_vs_AS	0.043601651
1	179860877	179860877	UTR3	A/C	ABPA_vs_AS	0.043601651
1	179863503	179863503	UTR3	T/C	ABPA_vs_AS	0.043601651
1	179866363	179866363	intronic	A/G	ABPA_vs_AS	0.043601651
1	179872618	179872618	intronic	T/C	ABPA_vs_AS	0.043601651
1	179884891	179884891	intronic	A/T	ABPA_vs_AS	0.043601651
1	179887787	179887787	intronic	C/T	ABPA_vs_AS	0.043601651
1	179888792	179888792	intronic	A/G	ABPA_vs_AS	0.043601651
1	179891907	179891907	intronic	C/T	ABPA_vs_AS	0.017404938
1	179893481	179893481	intronic	C/T	ABPA_vs_AS	0.043601651
1	179894711	179894711	intronic	C/T	ABPA_vs_AS	0.043601651
1	179895880	179895880	intronic	C/G	ABPA_vs_AS	0.043601651
1	179924217	179924217	intergenic	C/T	ABPA_vs_AS	0.009545924
1	179963050	179963050	intronic	A/C	ABPA_vs_AS	0.036119711
1	179981979	179981979	intronic	A/G	ABPA_vs_AS	0.017404938
1	180137438	180137438	intergenic	A/T	ABPA_vs_AS	0.036119711
1	180171482	180171482	intronic	T/C	ABPA_vs_AS	0.043601651
1	180176843	180176843	intronic	A/G	ABPA_vs_AS	0.009545924
1	180193158	180193158	intronic	G/C	ABPA_vs_AS	0.017404938
1	180374265	180374265	intronic	C/A	ABPA_vs_AS	0.043601651
1	180374271	180374271	intronic	A/T	ABPA_vs_AS	0.043601651
1	180669546	180669546	intronic	A/G	ABPA_vs_AS	0.036119711
1	180805066	180805066	intronic	A/G	ABPA_vs_AS	0.017404938
1	180946994	180946994	UTR3	G/T	ABPA_vs_AS	0.036119711
1	180971452	180971452	intergenic	T/C	ABPA_vs_AS	0.043601651
1	180981733	180981733	intronic	C/T	ABPA_vs_AS	0.043601651
1	180983158	180983158	intronic	C/T	ABPA_vs_AS	0.017404938
1	180983159	180983159	intronic	A/G	ABPA_vs_AS	0.017404938
1	180990560	180990560	intronic	-/A	ABPA_vs_AS	0.043601651
1	181036508	181036508	intronic	G/A	ABPA_vs_AS	0.043601651
1	181044242	181044242	intronic	C/A	ABPA_vs_AS	0.043601651
1	181049663	181049663	intronic	A/C	ABPA_vs_AS	0.043601651
1	182800257	182800257	intronic	A/G	ABPA_vs_AS	0.043601651
1	1828308	1828308	intronic	C/T	ABPA_vs_AS	0.036119711
1	182863970	182863970	intronic	A/G	ABPA_vs_AS	0.043601651
1	182865629	182865629	intronic	A/G	ABPA_vs_AS	0.036119711
1	184810260	184810260	intronic	T/G	ABPA_vs_AS	0.043601651
1	184834374	184834374	intronic	A/G	ABPA_vs_AS	0.043601651
1	184880552	184880552	intronic	A/G	ABPA_vs_AS	0.036119711
1	184945816	184945816	intronic	C/T	ABPA_vs_AS	0.036119711
1	184947550	184947550	intronic	T/G	ABPA_vs_AS	0.043601651
1	184958888	184958888	intronic	T/C	ABPA_vs_AS	0.006271334
1	184958893	184958893	intronic	T/C	ABPA_vs_AS	0.006271334
1	184958912	184958912	intronic	T/C	ABPA_vs_AS	0.043601651
1	184961415	184961415	intronic	A/G	ABPA_vs_AS	0.017404938
1	184965255	184965255	intronic	C/T	ABPA_vs_AS	0.012820513
1	184967458	184967458	intronic	T/A	ABPA_vs_AS	0.036119711
1	185374752	185374752	intergenic	G/A	ABPA_vs_AS	0.009029928
1	186145193	186145193	intronic	A/G	ABPA_vs_AS	0.009029928
1	186149924	186149924	intronic	T/C	ABPA_vs_AS	0.036119711
1	186364820	186364820	intronic	A/G	ABPA_vs_AS	0.009029928
1	186382636	186382636	intronic	C/T	ABPA_vs_AS	0.036119711
1	186382637	186382637	intronic	G/T	ABPA_vs_AS	0.036119711
1	186399808	186399808	intronic	C/G	ABPA_vs_AS	0.006271334
1	1868736	1868736	intronic	T/C	ABPA_vs_AS	0.017404938
1	186953958	186953958	intronic	T/C	ABPA_vs_AS	0.043601651
1	186978597	186978597	intronic	G/C	ABPA_vs_AS	0.036119711
1	1871371	1871371	intronic	T/C	ABPA_vs_AS	0.036119711
1	1890472	1890472	intronic	C/G	ABPA_vs_AS	0.036119711
1	18951121	18951121	intronic	G/A	ABPA_vs_AS	0.009029928
1	18951448	18951448	intronic	A/T	ABPA_vs_AS	0.009029928
1	190659	190659	intergenic	T/C	ABPA_vs_AS	0.036119711
1	19111366	19111366	intronic	C/T	ABPA_vs_AS	0.003095975
1	19159025	19159025	intronic	T/C	ABPA_vs_AS	0.043601651
1	19204247	19204247	intronic	T/C	ABPA_vs_AS	0.036119711
1	19215939	19215939	ncRNA_intronic	T/C	ABPA_vs_AS	0.036119711
1	192176777	192176777	intronic	G/A	ABPA_vs_AS	0.043601651
1	192937466	192937466	ncRNA_intronic	T/C	ABPA_vs_AS	0.036119711
1	193043770	193043770	intronic	G/T	ABPA_vs_AS	0.043601651
1	193047044	193047044	intronic	T/C	ABPA_vs_AS	0.043601651
1	193086115	193086115	UTR3	T/C	ABPA_vs_AS	0.036119711
1	193088021	193088021	UTR3	T/-	ABPA_vs_AS	0.036119711
1	193183590	193183590	intronic	T/C	ABPA_vs_AS	0.043601651
1	19325638	19325638	intronic	T/G	ABPA_vs_AS	0.036119711
1	193261447	193261447	intergenic	C/T	ABPA_vs_AS	0.009029928
1	193281165	193281165	intergenic	T/A	ABPA_vs_AS	0.036119711
1	193290242	193290242	intergenic	G/A	ABPA_vs_AS	0.043601651
1	19337324	19337324	intergenic	T/C	ABPA_vs_AS	0.043601651
1	193470789	193470789	intergenic	T/G	ABPA_vs_AS	0.036119711
1	19360443	19360443	intronic	A/G	ABPA_vs_AS	0.017404938
1	19366634	19366634	intronic	C/A	ABPA_vs_AS	0.043601651
1	193757023	193757023	intergenic	G/A	ABPA_vs_AS	0.036119711
1	19380777	19380777	intronic	C/G	ABPA_vs_AS	0.012820513
1	19404463	19404463	intronic	G/C	ABPA_vs_AS	0.012820513
1	19471246	19471246	intronic	G/A	ABPA_vs_AS	0.017404938
1	19471513	19471513	intronic	G/A	ABPA_vs_AS	0.017404938
1	19479503	19479503	intronic	C/G	ABPA_vs_AS	0.009545924
1	19599174	19599174	intronic	A/G	ABPA_vs_AS	0.036119711
1	196673103	196673103	exonic	G/A	ABPA_vs_AS	0.006271334
1	196697883	196697883	intronic	T/C	ABPA_vs_AS	0.009029928
1	19682387	19682387	UTR3	G/T	ABPA_vs_AS	0.009029928
1	19694500	19694500	exonic	A/G	ABPA_vs_AS	0.036119711
1	197196582	197196582	intronic	C/T	ABPA_vs_AS	0.043601651
1	197541169	197541169	intronic	G/A	ABPA_vs_AS	0.043601651
1	197567899	197567899	intronic	C/T	ABPA_vs_AS	0.036119711
1	197605546	197605546	intronic	G/T	ABPA_vs_AS	0.036119711
1	197681375	197681375	intronic	A/G	ABPA_vs_AS	0.043601651
1	197683906	197683906	intronic	T/G	ABPA_vs_AS	0.017404938
1	197701985	197701985	intronic	C/T	ABPA_vs_AS	0.036119711
1	197728973	197728973	intronic	T/C	ABPA_vs_AS	0.043601651
1	198196637	198196637	intronic	C/A	ABPA_vs_AS	0.006271334
1	198216869	198216869	intronic	C/A	ABPA_vs_AS	0.00168691
1	198217412	198217412	intronic	-/AACA	ABPA_vs_AS	0.017404938
1	198220645	198220645	intronic	T/A	ABPA_vs_AS	0.000714456
1	198231420	198231420	intronic	A/C	ABPA_vs_AS	0.036119711
1	198254283	198254283	intronic	T/C	ABPA_vs_AS	0.012820513
1	198277809	198277809	intronic	A/C	ABPA_vs_AS	0.036119711
1	198278254	198278254	intronic	-/TCT	ABPA_vs_AS	0.036119711
1	198293549	198293550	intronic	CT/-	ABPA_vs_AS	0.036119711
1	198308765	198308765	intronic	C/G	ABPA_vs_AS	0.043601651
1	198320797	198320797	UTR3	G/C	ABPA_vs_AS	0.009029928
1	198598700	198598700	intergenic	A/G	ABPA_vs_AS	0.009545924
1	198621236	198621236	intergenic	C/T	ABPA_vs_AS	0.001805986
1	198621291	198621291	intergenic	C/T	ABPA_vs_AS	0.036119711
1	198621324	198621324	intergenic	A/C	ABPA_vs_AS	0.036119711
1	198621947	198621947	intergenic	G/A	ABPA_vs_AS	0.009029928
1	198638824	198638824	upstream	T/A	ABPA_vs_AS	0.036119711
1	198641801	198641801	intronic	A/G	ABPA_vs_AS	0.001805986
1	198643097	198643097	intronic	C/T	ABPA_vs_AS	0.001805986
1	198654054	198654054	intronic	T/A	ABPA_vs_AS	0.001805986
1	198656646	198656646	intronic	G/T	ABPA_vs_AS	0.001805986
1	198656653	198656653	intronic	G/T	ABPA_vs_AS	0.001805986
1	198656654	198656654	intronic	T/-	ABPA_vs_AS	0.036119711
1	198657014	198657014	intronic	A/T	ABPA_vs_AS	0.001805986
1	198657333	198657333	intronic	-/A	ABPA_vs_AS	0.001805986
1	198657902	198657902	intronic	G/A	ABPA_vs_AS	0.001805986
1	198658870	198658870	intronic	G/A	ABPA_vs_AS	0.001805986
1	198658871	198658871	intronic	A/T	ABPA_vs_AS	0.001805986
1	198659354	198659354	intronic	A/G	ABPA_vs_AS	0.001805986
1	198661432	198661432	intronic	C/G	ABPA_vs_AS	0.009029928
1	198665086	198665086	intronic	T/C	ABPA_vs_AS	0.036119711
1	198665121	198665121	intronic	G/T	ABPA_vs_AS	0.001805986
1	198668453	198668453	intronic	A/G	ABPA_vs_AS	0.001805986
1	198669844	198669844	intronic	C/T	ABPA_vs_AS	0.009029928
1	198670235	198670235	intronic	G/A	ABPA_vs_AS	0.009029928
1	198670918	198670918	intronic	A/G	ABPA_vs_AS	0.036119711
1	198671171	198671171	intronic	C/-	ABPA_vs_AS	0.009029928
1	198671391	198671391	intronic	A/G	ABPA_vs_AS	0.009029928
1	198674995	198674995	intronic	C/T	ABPA_vs_AS	0.009545924
1	198676330	198676330	intronic	C/T	ABPA_vs_AS	0.001805986
1	198680453	198680453	intronic	A/-	ABPA_vs_AS	0.009029928
1	198680877	198680877	intronic	G/A	ABPA_vs_AS	0.001805986
1	198681468	198681468	intronic	A/C	ABPA_vs_AS	0.001805986
1	198682062	198682062	intronic	C/G	ABPA_vs_AS	0.001805986
1	198685626	198685626	intronic	-/A	ABPA_vs_AS	0.009029928
1	198687277	198687277	intronic	C/T	ABPA_vs_AS	0.009545924
1	198689410	198689410	intronic	T/C	ABPA_vs_AS	0.001805986
1	198696186	198696186	intronic	-/TG	ABPA_vs_AS	0.043601651
1	198697103	198697103	intronic	A/G	ABPA_vs_AS	0.001805986
1	198701340	198701340	intronic	G/A	ABPA_vs_AS	0.001805986
1	198706554	198706554	intronic	T/C	ABPA_vs_AS	0.009029928
1	198708291	198708291	intronic	T/A	ABPA_vs_AS	0.009029928
1	198708674	198708674	intronic	T/C	ABPA_vs_AS	0.001805986
1	198708801	198708801	intronic	-/GAT	ABPA_vs_AS	0.001805986
1	198711125	198711125	intronic	G/A	ABPA_vs_AS	0.001805986
1	198711842	198711842	intronic	G/C	ABPA_vs_AS	0.001805986
1	198714914	198714914	intronic	A/-	ABPA_vs_AS	0.009029928
1	198715223	198715223	intronic	C/G	ABPA_vs_AS	0.001805986
1	198840472	198840472	ncRNA_intronic	C/T	ABPA_vs_AS	0.036119711
1	19885177	19885177	intronic	G/A	ABPA_vs_AS	0.017404938
1	198888146	198888146	ncRNA_intronic	G/A	ABPA_vs_AS	0.036119711
1	198916473	198916473	ncRNA_intronic	G/T	ABPA_vs_AS	0.036119711
1	198930867	198930867	ncRNA_intronic	G/A	ABPA_vs_AS	0.036119711
1	198932568	198932568	ncRNA_intronic	T/G	ABPA_vs_AS	0.036119711
1	199942210	199942210	intergenic	T/C	ABPA_vs_AS	0.036119711
1	200392142	200392142	intergenic	A/T	ABPA_vs_AS	0.043601651
1	200401111	200401111	intergenic	-/ATT	ABPA_vs_AS	0.017404938
1	200972697	200972697	UTR3	C/A	ABPA_vs_AS	0.009545924
1	200972806	200972806	UTR3	T/C	ABPA_vs_AS	0.009545924
1	200996002	200996002	intronic	G/T	ABPA_vs_AS	0.012820513
1	200996473	200996473	intronic	G/A	ABPA_vs_AS	0.017404938
1	201011570	201011570	intronic	A/G	ABPA_vs_AS	0.043601651
1	201014894	201014894	intronic	A/G	ABPA_vs_AS	0.006271334
1	201468349	201468349	UTR3	A/T	ABPA_vs_AS	0.043601651
1	201715060	201715060	ncRNA_intronic	C/G	ABPA_vs_AS	0.006271334
1	201715093	201715093	ncRNA_intronic	A/G	ABPA_vs_AS	0.017404938
1	201715129	201715129	ncRNA_intronic	G/A	ABPA_vs_AS	0.017404938
1	201861177	201861177	intronic	G/A	ABPA_vs_AS	0.043601651
1	201883171	201883171	UTR3	-/C	ABPA_vs_AS	0.017404938
1	201984007	201984007	intronic	T/A	ABPA_vs_AS	0.043601651
1	201984019	201984019	intronic	G/C	ABPA_vs_AS	0.043601651
1	201984030	201984030	intronic	G/C	ABPA_vs_AS	0.043601651
1	202000950	202000950	ncRNA_intronic	G/A	ABPA_vs_AS	0.043601651
1	202137551	202137551	intronic	T/C	ABPA_vs_AS	0.036119711
1	202726291	202726291	UTR3	A/C	ABPA_vs_AS	0.043601651
1	202760207	202760208	intronic	GG/-	ABPA_vs_AS	0.043601651
1	202915104	202915104	intronic	C/G	ABPA_vs_AS	0.012820513
1	202925612	202925612	intronic	A/T	ABPA_vs_AS	0.043601651
1	20294346	20294346	intronic	C/T	ABPA_vs_AS	0.036119711
1	202949416	202949416	intronic	T/C	ABPA_vs_AS	0.036119711
1	202958899	202958899	upstream	A/G	ABPA_vs_AS	0.017404938
1	202964424	202964424	intronic	-/A	ABPA_vs_AS	0.043601651
1	203006728	203006728	ncRNA_intronic	C/T	ABPA_vs_AS	0.017404938
1	203631725	203631725	intronic	G/T	ABPA_vs_AS	0.017404938
1	203654916	203654916	intronic	-/A	ABPA_vs_AS	0.043601651
1	203655897	203655897	intronic	G/A	ABPA_vs_AS	0.043601651
1	203655902	203655902	intronic	G/T	ABPA_vs_AS	0.043601651
1	203674718	203674718	intronic	A/G	ABPA_vs_AS	0.036119711
1	203681902	203681902	intronic	T/C	ABPA_vs_AS	0.043601651
1	203699971	203699971	intronic	G/A	ABPA_vs_AS	0.017404938
1	203699972	203699972	intronic	A/T	ABPA_vs_AS	0.017404938
1	203767816	203767816	intronic	A/T	ABPA_vs_AS	0.036119711
1	203777279	203777279	downstream	A/G	ABPA_vs_AS	0.043601651
1	203805665	203805665	intronic	C/T	ABPA_vs_AS	0.001805986
1	203819526	203819526	intronic	C/-	ABPA_vs_AS	0.036119711
1	203830646	203830646	intronic	A/G	ABPA_vs_AS	0.017404938
1	203840172	203840172	intronic	-/A	ABPA_vs_AS	0.036119711
1	203848915	203848915	intronic	-/A	ABPA_vs_AS	0.001805986
1	203858244	203858244	intergenic	T/C	ABPA_vs_AS	0.017404938
1	203864547	203864547	intronic	G/T	ABPA_vs_AS	0.009029928
1	203866470	203866470	intronic	A/G	ABPA_vs_AS	0.003095975
1	203869069	203869069	intronic	G/A	ABPA_vs_AS	0.001805986
1	203869081	203869081	intronic	C/T	ABPA_vs_AS	0.017404938
1	204519150	204519150	intronic	G/C	ABPA_vs_AS	0.043601651
1	204527130	204527131	intronic	AA/-	ABPA_vs_AS	0.012820513
1	204527143	204527143	intronic	A/T	ABPA_vs_AS	0.043601651
1	204547436	204547436	intronic	C/T	ABPA_vs_AS	0.043601651
1	204551844	204551844	UTR3	T/C	ABPA_vs_AS	0.043601651
1	204554135	204554135	UTR3	C/A	ABPA_vs_AS	0.043601651
1	204615257	204615257	intergenic	G/C	ABPA_vs_AS	0.009545924
1	205106513	205106513	intronic	G/A	ABPA_vs_AS	0.036119711
1	205155416	205155416	intronic	T/C	ABPA_vs_AS	0.043601651
1	205613017	205613017	UTR3	-/T	ABPA_vs_AS	0.036119711
1	205631525	205631525	intronic	C/T	ABPA_vs_AS	0.017404938
1	205672698	205672698	intronic	G/C	ABPA_vs_AS	0.036119711
1	205708207	205708207	intergenic	C/T	ABPA_vs_AS	0.043601651
1	205709362	205709362	intergenic	-/AC	ABPA_vs_AS	0.043601651
1	205746489	205746490	intronic	TA/-	ABPA_vs_AS	0.036119711
1	205766065	205766065	intergenic	T/C	ABPA_vs_AS	0.036119711
1	205766067	205766067	intergenic	T/C	ABPA_vs_AS	0.036119711
1	205767435	205767435	downstream	A/G	ABPA_vs_AS	0.009545924
1	20640397	20640397	intronic	-/A	ABPA_vs_AS	0.012820513
1	20641518	20641518	intronic	A/G	ABPA_vs_AS	0.006271334
1	20646968	20646968	ncRNA_intronic	T/C	ABPA_vs_AS	0.036119711
1	206476029	206476029	intronic	T/C	ABPA_vs_AS	0.006271334
1	206599399	206599399	intronic	G/A	ABPA_vs_AS	0.036119711
1	206702352	206702352	intronic	T/C	ABPA_vs_AS	0.036119711
1	206716397	206716397	intronic	T/C	ABPA_vs_AS	0.036119711
1	207046466	207046466	UTR3	T/G	ABPA_vs_AS	0.036119711
1	207505884	207505884	intronic	T/G	ABPA_vs_AS	0.036119711
1	20758803	20758803	intronic	T/C	ABPA_vs_AS	0.009029928
1	20764555	20764555	intronic	T/C	ABPA_vs_AS	0.009029928
1	20769354	20769354	intronic	T/C	ABPA_vs_AS	0.036119711
1	207756858	207756858	intronic	G/A	ABPA_vs_AS	0.036119711
1	207793048	207793048	intronic	G/A	ABPA_vs_AS	0.043601651
1	207803321	207803321	ncRNA_intronic	C/A	ABPA_vs_AS	0.017404938
1	207805387	207805387	ncRNA_intronic	G/A	ABPA_vs_AS	0.017404938
1	207807218	207807218	ncRNA_intronic	T/C	ABPA_vs_AS	0.043601651
1	207815258	207815258	ncRNA_intronic	G/C	ABPA_vs_AS	0.043601651
1	207819201	207819201	ncRNA_exonic	G/A	ABPA_vs_AS	0.043601651
1	207820292	207820292	ncRNA_exonic	A/G	ABPA_vs_AS	0.043601651
1	207820354	207820354	ncRNA_exonic	A/G	ABPA_vs_AS	0.043601651
1	207846052	207846052	intergenic	G/C	ABPA_vs_AS	0.043601651
1	207862633	207862633	intergenic	A/T	ABPA_vs_AS	0.036119711
1	20887215	20887215	intronic	C/T	ABPA_vs_AS	0.043601651
1	209646661	209646661	intronic	G/A	ABPA_vs_AS	0.036119711
1	209673682	209673682	ncRNA_intronic	G/A	ABPA_vs_AS	0.043601651
1	209754305	209754305	intergenic	-/G	ABPA_vs_AS	0.017404938
1	209755658	209755659	upstream	AT/-	ABPA_vs_AS	0.043601651
1	209755699	209755699	upstream	C/G	ABPA_vs_AS	0.043601651
1	209758008	209758008	intronic	C/A	ABPA_vs_AS	0.012820513
1	209758454	209758454	intronic	C/T	ABPA_vs_AS	0.003095975
1	209758952	209758952	intronic	T/A	ABPA_vs_AS	0.012820513
1	209760195	209760195	exonic	A/G	ABPA_vs_AS	0.006271334
1	209761856	209761856	intronic	T/A	ABPA_vs_AS	0.043601651
1	209763121	209763121	intronic	A/G	ABPA_vs_AS	0.043601651
1	209763226	209763226	intronic	A/G	ABPA_vs_AS	0.012820513
1	209763286	209763286	intronic	G/A	ABPA_vs_AS	0.043601651
1	209763823	209763823	intronic	A/C	ABPA_vs_AS	0.012820513
1	209764419	209764419	intronic	A/G	ABPA_vs_AS	0.043601651
1	209766254	209766254	intronic	C/T	ABPA_vs_AS	0.012820513
1	209767330	209767330	intronic	C/T	ABPA_vs_AS	0.043601651
1	210374173	210374173	intronic	C/T	ABPA_vs_AS	0.006271334
1	21121012	21121012	intronic	T/C	ABPA_vs_AS	0.043601651
1	211265096	211265096	intronic	C/T	ABPA_vs_AS	0.006271334
1	211303147	211303147	intronic	C/T	ABPA_vs_AS	0.036119711
1	211309563	211309563	intronic	C/G	ABPA_vs_AS	0.009545924
1	21136765	21136765	intronic	A/G	ABPA_vs_AS	0.009545924
1	21145113	21145113	intronic	T/A	ABPA_vs_AS	0.043601651
1	211574560	211574560	UTR3	A/T	ABPA_vs_AS	0.006271334
1	21166874	21166874	intronic	T/C	ABPA_vs_AS	0.017404938
1	211757457	211757457	intronic	A/G	ABPA_vs_AS	0.003095975
1	211760769	211760769	intronic	G/A	ABPA_vs_AS	0.043601651
1	211764724	211764724	intronic	G/A	ABPA_vs_AS	0.043601651
1	211782028	211782028	intronic	C/G	ABPA_vs_AS	0.043601651
1	211829869	211829869	ncRNA_exonic	-/T	ABPA_vs_AS	0.012820513
1	21221371	21221371	intronic	T/C	ABPA_vs_AS	0.043601651
1	212256060	212256060	ncRNA_intronic	G/T	ABPA_vs_AS	0.036119711
1	212256061	212256061	ncRNA_intronic	G/T	ABPA_vs_AS	0.036119711
1	212256062	212256062	ncRNA_intronic	A/T	ABPA_vs_AS	0.036119711
1	21229031	21229031	intronic	T/C	ABPA_vs_AS	0.043601651
1	21229036	21229036	intronic	T/C	ABPA_vs_AS	0.012820513
1	21229044	21229044	intronic	T/C	ABPA_vs_AS	0.017404938
1	212307576	212307576	intronic	T/C	ABPA_vs_AS	0.003095975
1	212312265	212312265	intronic	A/T	ABPA_vs_AS	0.006271334
1	212444684	212444684	intronic	C/A	ABPA_vs_AS	0.036119711
1	212488364	212488364	intergenic	G/C	ABPA_vs_AS	0.043601651
1	212489394	212489394	intergenic	T/C	ABPA_vs_AS	0.036119711
1	212490771	212490771	intergenic	G/C	ABPA_vs_AS	0.043601651
1	212490779	212490779	intergenic	A/G	ABPA_vs_AS	0.043601651
1	21253573	21253573	intronic	T/C	ABPA_vs_AS	0.017404938
1	212612908	212612908	intronic	G/C	ABPA_vs_AS	0.009545924
1	21268688	21268688	intronic	C/T	ABPA_vs_AS	0.017404938
1	21268965	21268965	intronic	C/T	ABPA_vs_AS	0.043601651
1	21271884	21271884	intronic	C/T	ABPA_vs_AS	0.043601651
1	212808324	212808324	intronic	A/C	ABPA_vs_AS	0.036119711
1	212857192	212857192	ncRNA_intronic	C/T	ABPA_vs_AS	0.036119711
1	212861014	212861014	intronic	C/T	ABPA_vs_AS	0.036119711
1	212861164	212861164	intronic	A/C	ABPA_vs_AS	0.036119711
1	212889471	212889471	intronic	A/G	ABPA_vs_AS	0.043601651
1	212891998	212891998	intronic	G/A	ABPA_vs_AS	0.043601651
1	212896134	212896134	UTR3	T/C	ABPA_vs_AS	0.043601651
1	212898258	212898258	UTR3	G/A	ABPA_vs_AS	0.009545924
1	213001773	213001773	intronic	A/C	ABPA_vs_AS	0.009545924
1	21302434	21302434	intronic	A/G	ABPA_vs_AS	0.017404938
1	21302601	21302601	intronic	T/C	ABPA_vs_AS	0.043601651
1	21312674	21312674	intronic	A/G	ABPA_vs_AS	0.043601651
1	21328242	21328242	intronic	T/C	ABPA_vs_AS	0.017404938
1	21329555	21329555	intronic	G/A	ABPA_vs_AS	0.043601651
1	21330007	21330007	intronic	T/C	ABPA_vs_AS	0.043601651
1	2138882	2138882	intronic	T/C	ABPA_vs_AS	0.043601651
1	214290547	214290547	intronic	T/A	ABPA_vs_AS	0.043601651
1	214303218	214303218	intronic	C/T	ABPA_vs_AS	0.043601651
1	214332409	214332409	intronic	T/C	ABPA_vs_AS	0.043601651
1	214337033	214337036	UTR3	GACA/-	ABPA_vs_AS	0.043601651
1	214428308	214428308	intronic	A/G	ABPA_vs_AS	0.043601651
1	214428367	214428367	intronic	G/A	ABPA_vs_AS	0.043601651
1	21513237	21513237	intronic	G/A	ABPA_vs_AS	0.043601651
1	21515601	21515601	intronic	T/G	ABPA_vs_AS	0.043601651
1	21515604	21515604	intronic	A/G	ABPA_vs_AS	0.043601651
1	21517115	21517115	intronic	T/C	ABPA_vs_AS	0.017404938
1	21537002	21537002	intronic	T/G	ABPA_vs_AS	0.043601651
1	21537138	21537138	intronic	T/C	ABPA_vs_AS	0.043601651
1	21558015	21558015	intronic	T/C	ABPA_vs_AS	0.012820513
1	21686099	21686099	intronic	A/G	ABPA_vs_AS	0.003095975
1	21713972	21713972	intronic	T/C	ABPA_vs_AS	0.006271334
1	21731369	21731369	intronic	T/C	ABPA_vs_AS	0.036119711
1	217598165	217598165	intronic	T/C	ABPA_vs_AS	0.043601651
1	21823442	21823442	exonic	T/C	ABPA_vs_AS	0.043601651
1	219197218	219197218	intronic	A/G	ABPA_vs_AS	0.036119711
1	219204615	219204615	intronic	C/A	ABPA_vs_AS	0.009029928
1	220009661	220009661	intronic	A/G	ABPA_vs_AS	0.017404938
1	220010678	220010678	intronic	G/C	ABPA_vs_AS	0.009029928
1	220019604	220019604	intronic	C/A	ABPA_vs_AS	0.036119711
1	220025538	220025538	intronic	T/C	ABPA_vs_AS	0.043601651
1	220113640	220113640	intronic	G/T	ABPA_vs_AS	0.009029928
1	220150847	220150847	UTR3	A/G	ABPA_vs_AS	0.036119711
1	220157330	220157330	exonic	C/T	ABPA_vs_AS	0.036119711
1	220157863	220157863	exonic	C/G	ABPA_vs_AS	0.036119711
1	22024440	22024440	ncRNA_exonic	T/C	ABPA_vs_AS	0.009545924
1	22028755	22028755	ncRNA_intronic	A/G	ABPA_vs_AS	0.043601651
1	22070505	22070505	intronic	T/C	ABPA_vs_AS	0.043601651
1	22073889	22073889	intronic	A/G	ABPA_vs_AS	0.009029928
1	22076370	22076370	intronic	A/G	ABPA_vs_AS	0.036119711
1	220792132	220792132	intronic	C/A	ABPA_vs_AS	0.009545924
1	220815148	220815148	UTR3	A/G	ABPA_vs_AS	0.036119711
1	220817199	220817199	UTR3	A/G	ABPA_vs_AS	0.017404938
1	221724344	221724344	intronic	T/-	ABPA_vs_AS	0.036119711
1	221735851	221735851	intronic	A/G	ABPA_vs_AS	0.017404938
1	222585532	222585532	intronic	A/C	ABPA_vs_AS	0.036119711
1	223107648	223107648	intergenic	G/A	ABPA_vs_AS	0.036119711
1	223108951	223108959	downstream	GAAGAAAAC/-	ABPA_vs_AS	0.036119711
1	223114969	223114969	intronic	A/G	ABPA_vs_AS	0.012820513
1	223126312	223126312	intronic	T/C	ABPA_vs_AS	0.017404938
1	223132764	223132764	intronic	G/A	ABPA_vs_AS	0.017404938
1	223138743	223138743	intronic	C/G	ABPA_vs_AS	0.043601651
1	223750863	223750863	intronic	A/C	ABPA_vs_AS	0.036119711
1	223756117	223756117	intronic	A/G	ABPA_vs_AS	0.036119711
1	223756393	223756393	intronic	C/T	ABPA_vs_AS	0.036119711
1	223758131	223758131	intronic	G/C	ABPA_vs_AS	0.009029928
1	223759128	223759128	intronic	G/A	ABPA_vs_AS	0.009029928
1	223761647	223761647	intronic	T/C	ABPA_vs_AS	0.009029928
1	223765768	223765768	intronic	G/A	ABPA_vs_AS	0.009029928
1	223773637	223773637	intronic	C/T	ABPA_vs_AS	0.009545924
1	223777551	223777551	intergenic	G/A	ABPA_vs_AS	0.036119711
1	223803903	223803903	intronic	T/C	ABPA_vs_AS	0.009545924
1	223805417	223805417	intronic	A/C	ABPA_vs_AS	0.009545924
1	223808498	223808498	intronic	G/A	ABPA_vs_AS	0.036119711
1	223844772	223844772	intronic	C/A	ABPA_vs_AS	0.036119711
1	223857253	223857253	intergenic	T/C	ABPA_vs_AS	0.036119711
1	223857260	223857260	intergenic	T/C	ABPA_vs_AS	0.036119711
1	223857310	223857310	intergenic	A/G	ABPA_vs_AS	0.036119711
1	223863231	223863231	intergenic	G/A	ABPA_vs_AS	0.043601651
1	223863256	223863256	intergenic	A/G	ABPA_vs_AS	0.043601651
1	223999818	223999818	ncRNA_intronic	T/C	ABPA_vs_AS	0.036119711
1	224001001	224001001	ncRNA_intronic	C/G	ABPA_vs_AS	0.009029928
1	2240544	2240544	intronic	C/T	ABPA_vs_AS	0.017404938
1	224117784	224117784	intronic	G/T	ABPA_vs_AS	0.017404938
1	224118462	224118462	intronic	C/A	ABPA_vs_AS	0.012820513
1	224132113	224132113	intronic	C/T	ABPA_vs_AS	0.043601651
1	224132123	224132123	intronic	G/C	ABPA_vs_AS	0.043601651
1	224133935	224133935	intronic	A/G	ABPA_vs_AS	0.043601651
1	224139980	224139980	intronic	C/A	ABPA_vs_AS	0.009545924
1	224161116	224161116	UTR3	T/C	ABPA_vs_AS	0.043601651
1	224184466	224184469	intronic	TTTG/-	ABPA_vs_AS	0.009545924
1	224184495	224184498	intronic	TGTT/-	ABPA_vs_AS	0.017404938
1	224187993	224187993	intronic	T/C	ABPA_vs_AS	0.043601651
1	224269888	224269888	intronic	T/C	ABPA_vs_AS	0.036119711
1	224369610	224369610	intronic	C/T	ABPA_vs_AS	0.043601651
1	224391648	224391648	intronic	T/C	ABPA_vs_AS	0.036119711
1	22455734	22455734	intronic	A/G	ABPA_vs_AS	0.009029928
1	225422790	225422790	intronic	C/T	ABPA_vs_AS	0.036119711
1	225443702	225443702	intergenic	T/C	ABPA_vs_AS	0.043601651
1	225466163	225466163	intergenic	G/A	ABPA_vs_AS	0.043601651
1	225790725	225790725	downstream	A/G	ABPA_vs_AS	0.012820513
1	225863319	225863319	intronic	T/C	ABPA_vs_AS	0.017404938
1	225877045	225877045	intronic	G/T	ABPA_vs_AS	0.043601651
1	226032857	226032857	intergenic	G/C	ABPA_vs_AS	0.036119711
1	226036889	226036889	intergenic	C/A	ABPA_vs_AS	0.017404938
1	226042314	226042314	intergenic	C/T	ABPA_vs_AS	0.043601651
1	226057390	226057390	intergenic	G/A	ABPA_vs_AS	0.017404938
1	226057420	226057420	intergenic	A/G	ABPA_vs_AS	0.012820513
1	226067634	226067634	ncRNA_intronic	A/G	ABPA_vs_AS	0.036119711
1	226079773	226079773	intergenic	T/C	ABPA_vs_AS	0.043601651
1	226171623	226171623	intronic	T/C	ABPA_vs_AS	0.036119711
1	226183314	226183314	intronic	T/C	ABPA_vs_AS	0.017404938
1	226187802	226187802	intergenic	T/C	ABPA_vs_AS	0.043601651
1	226622493	226622493	intergenic	C/A	ABPA_vs_AS	0.043601651
1	226720806	226720806	intronic	C/G	ABPA_vs_AS	0.043601651
1	226720877	226720877	intronic	T/C	ABPA_vs_AS	0.017404938
1	227582966	227582966	intronic	C/T	ABPA_vs_AS	0.036119711
1	227656333	227656333	UTR3	T/C	ABPA_vs_AS	0.036119711
1	227678456	227678456	intergenic	T/G	ABPA_vs_AS	0.036119711
1	228086317	228086317	intronic	C/T	ABPA_vs_AS	0.009029928
1	228090807	228090807	intronic	G/C	ABPA_vs_AS	0.036119711
1	228140298	228140298	UTR5	C/T	ABPA_vs_AS	0.009029928
1	228148258	228148258	intronic	C/T	ABPA_vs_AS	0.036119711
1	228183397	228183397	intergenic	T/C	ABPA_vs_AS	0.009545924
1	228212065	228212065	exonic	T/C	ABPA_vs_AS	0.043601651
1	228214807	228214807	exonic	C/T	ABPA_vs_AS	0.036119711
1	228216497	228216497	exonic	G/A	ABPA_vs_AS	0.036119711
1	228219559	228219559	exonic	G/A	ABPA_vs_AS	0.009545924
1	228219564	228219564	exonic	G/A	ABPA_vs_AS	0.009029928
1	228351599	228351599	intronic	G/A	ABPA_vs_AS	0.036119711
1	2291819	2291819	intronic	T/C	ABPA_vs_AS	0.043601651
1	230002871	230002871	ncRNA_exonic	C/T	ABPA_vs_AS	0.036119711
1	230076737	230076737	intronic	C/T	ABPA_vs_AS	0.036119711
1	2300865	2300865	intronic	C/T	ABPA_vs_AS	0.00168691
1	230263673	230263673	intronic	A/G	ABPA_vs_AS	0.036119711
1	230280178	230280178	UTR3	G/T	ABPA_vs_AS	0.036119711
1	2303464	2303464	intronic	C/T	ABPA_vs_AS	0.043601651
1	230682024	230682024	intronic	G/C	ABPA_vs_AS	0.036119711
1	23074479	23074479	intronic	T/C	ABPA_vs_AS	0.009545924
1	23081219	23081219	intronic	G/C	ABPA_vs_AS	0.001805986
1	23120118	23120118	intronic	A/T	ABPA_vs_AS	0.036119711
1	231225759	231225759	intronic	G/T	ABPA_vs_AS	0.036119711
1	231271396	231271396	intronic	T/C	ABPA_vs_AS	0.006271334
1	231271970	231271970	intronic	A/G	ABPA_vs_AS	0.043601651
1	231329907	231329907	intergenic	T/C	ABPA_vs_AS	0.000714456
1	231412734	231412734	intronic	A/G	ABPA_vs_AS	0.017404938
1	231414896	231414896	intronic	T/C	ABPA_vs_AS	0.043601651
1	231414900	231414900	intronic	T/C	ABPA_vs_AS	0.043601651
1	231641422	231641422	ncRNA_intronic	T/C	ABPA_vs_AS	0.043601651
1	231818681	231818681	ncRNA_exonic	C/T	ABPA_vs_AS	0.009545924
1	231848077	231848077	ncRNA_intronic	A/G	ABPA_vs_AS	0.017404938
1	231871450	231871450	ncRNA_intronic	G/A	ABPA_vs_AS	0.043601651
1	231872046	231872046	ncRNA_intronic	C/G	ABPA_vs_AS	0.043601651
1	232397269	232397269	downstream	T/C	ABPA_vs_AS	0.043601651
1	232426986	232426986	intronic	T/C	ABPA_vs_AS	0.043601651
1	232457478	232457478	intronic	C/T	ABPA_vs_AS	0.036119711
1	232463443	232463443	intronic	C/T	ABPA_vs_AS	0.012820513
1	232463804	232463804	intronic	G/C	ABPA_vs_AS	0.043601651
1	232497609	232497609	intronic	A/G	ABPA_vs_AS	0.043601651
1	232584720	232584720	intergenic	C/A	ABPA_vs_AS	0.017404938
1	232587783	232587783	intergenic	C/A	ABPA_vs_AS	0.043601651
1	232594587	232594587	intergenic	G/C	ABPA_vs_AS	0.043601651
1	232611120	232611120	intergenic	C/T	ABPA_vs_AS	0.043601651
1	233063236	233063238	intronic	CAA/-	ABPA_vs_AS	0.036119711
1	233065626	233065626	intronic	C/T	ABPA_vs_AS	0.036119711
1	233250272	233250272	intronic	-/T	ABPA_vs_AS	0.043601651
1	23334107	23334107	intronic	T/C	ABPA_vs_AS	0.036119711
1	23334117	23334117	intronic	T/C	ABPA_vs_AS	0.036119711
1	233377717	233377717	intronic	G/A	ABPA_vs_AS	0.036119711
1	233382936	233382936	UTR3	G/A	ABPA_vs_AS	0.036119711
1	234314629	234314629	intronic	C/T	ABPA_vs_AS	0.036119711
1	234381848	234381848	intronic	A/G	ABPA_vs_AS	0.036119711
1	235120848	235120848	intronic	T/C	ABPA_vs_AS	0.036119711
1	235145883	235145883	intronic	T/C	ABPA_vs_AS	0.036119711
1	235201523	235201523	intronic	T/C	ABPA_vs_AS	0.043601651
1	235237511	235237511	intronic	T/C	ABPA_vs_AS	0.043601651
1	235238638	235238638	intronic	T/C	ABPA_vs_AS	0.017404938
1	235238824	235238824	intronic	T/C	ABPA_vs_AS	0.043601651
1	235255287	235255287	intronic	-/TA	ABPA_vs_AS	0.017404938
1	235826915	235826915	intronic	T/C	ABPA_vs_AS	0.043601651
1	235827195	235827195	intronic	T/C	ABPA_vs_AS	0.036119711
1	235827247	235827247	intronic	T/C	ABPA_vs_AS	0.036119711
1	235860552	235860552	intronic	C/T	ABPA_vs_AS	0.036119711
1	235872275	235872275	intronic	A/G	ABPA_vs_AS	0.043601651
1	235972196	235972196	intergenic	T/A	ABPA_vs_AS	0.043601651
1	236145243	236145243	intronic	T/A	ABPA_vs_AS	0.006271334
1	236148586	236148586	intronic	T/C	ABPA_vs_AS	0.009545924
1	236201679	236201679	intronic	G/T	ABPA_vs_AS	0.043601651
1	236226699	236226699	exonic	C/T	ABPA_vs_AS	0.043601651
1	236274349	236274349	intronic	A/G	ABPA_vs_AS	0.003095975
1	236575910	236575910	intronic	C/G	ABPA_vs_AS	0.043601651
1	236577144	236577144	intronic	-/AAAT	ABPA_vs_AS	0.043601651
1	236584591	236584591	intronic	C/T	ABPA_vs_AS	0.043601651
1	236584631	236584631	intronic	A/C	ABPA_vs_AS	0.017404938
1	2368718	2368718	intronic	C/A	ABPA_vs_AS	0.009545924
1	236883923	236883923	intronic	G/A	ABPA_vs_AS	0.036119711
1	236892519	236892519	intronic	C/G	ABPA_vs_AS	0.009029928
1	236897550	236897550	intronic	T/C	ABPA_vs_AS	0.036119711
1	23787983	23787983	UTR3	G/A	ABPA_vs_AS	0.036119711
1	23847603	23847603	intronic	T/G	ABPA_vs_AS	0.009029928
1	2385630	2385630	intronic	A/C	ABPA_vs_AS	0.036119711
1	23907860	23907860	intronic	A/G	ABPA_vs_AS	0.017404938
1	2392897	2392897	intronic	T/C	ABPA_vs_AS	0.043601651
1	23960159	23960159	intronic	G/A	ABPA_vs_AS	0.043601651
1	23960407	23960407	intronic	C/T	ABPA_vs_AS	0.043601651
1	23961323	23961325	intronic	TTA/-	ABPA_vs_AS	0.043601651
1	23961986	23961986	UTR3	T/C	ABPA_vs_AS	0.043601651
1	23962040	23962043	UTR3	AAAC/-	ABPA_vs_AS	0.043601651
1	23962567	23962567	UTR3	G/C	ABPA_vs_AS	0.017404938
1	23963597	23963597	downstream	-/AT	ABPA_vs_AS	0.017404938
1	239703885	239703885	intronic	A/-	ABPA_vs_AS	0.009545924
1	239707054	239707054	intronic	A/G	ABPA_vs_AS	0.006271334
1	239710610	239710610	ncRNA_intronic	A/G	ABPA_vs_AS	0.006271334
1	23973095	23973095	intronic	C/T	ABPA_vs_AS	0.017404938
1	23978907	23978907	intronic	T/C	ABPA_vs_AS	0.043601651
1	23979867	23979867	intronic	-/G	ABPA_vs_AS	0.017404938
1	23979904	23979904	intronic	G/A	ABPA_vs_AS	0.043601651
1	23980028	23980028	intronic	G/A	ABPA_vs_AS	0.043601651
1	2404530	2404530	UTR3	C/G	ABPA_vs_AS	0.043601651
1	2404771	2404771	UTR3	C/T	ABPA_vs_AS	0.017404938
1	240490811	240490811	UTR3	C/T	ABPA_vs_AS	0.036119711
1	2405593	2405593	UTR3	C/T	ABPA_vs_AS	0.043601651
1	2408761	2408761	exonic	T/C	ABPA_vs_AS	0.043601651
1	241552037	241552037	intronic	G/A	ABPA_vs_AS	0.043601651
1	241587229	241587229	intronic	C/T	ABPA_vs_AS	0.036119711
1	241854737	241854737	intronic	T/A	ABPA_vs_AS	0.036119711
1	243143622	243143622	intronic	G/A	ABPA_vs_AS	0.043601651
1	243391917	243391917	intronic	A/G	ABPA_vs_AS	0.043601651
1	243567156	243567156	intronic	T/C	ABPA_vs_AS	0.043601651
1	243792818	243792818	intronic	A/T	ABPA_vs_AS	0.043601651
1	243794166	243794166	intronic	T/C	ABPA_vs_AS	0.043601651
1	243794308	243794308	intronic	T/C	ABPA_vs_AS	0.036119711
1	244307418	244307418	intergenic	-/TA	ABPA_vs_AS	0.043601651
1	244312649	244312649	intergenic	T/C	ABPA_vs_AS	0.043601651
1	244313416	244313416	intergenic	A/C	ABPA_vs_AS	0.017404938
1	244313453	244313453	intergenic	C/A	ABPA_vs_AS	0.043601651
1	244315581	244315581	intergenic	C/T	ABPA_vs_AS	0.043601651
1	244317692	244317692	intergenic	G/A	ABPA_vs_AS	0.000714456
1	244321956	244321956	intergenic	A/T	ABPA_vs_AS	0.003095975
1	244321970	244321970	intergenic	A/G	ABPA_vs_AS	0.003095975
1	244322062	244322062	intergenic	A/G	ABPA_vs_AS	0.043601651
1	244324785	244324785	intergenic	T/C	ABPA_vs_AS	0.006271334
1	244420832	244420832	intronic	T/C	ABPA_vs_AS	0.009029928
1	244421922	244421922	intronic	T/C	ABPA_vs_AS	0.043601651
1	24456984	24456984	intronic	A/G	ABPA_vs_AS	0.036119711
1	24472009	24472010	UTR3	TT/-	ABPA_vs_AS	0.043601651
1	244865290	244865290	upstream	G/C	ABPA_vs_AS	0.043601651
1	244970248	244970249	ncRNA_intronic	GC/-	ABPA_vs_AS	0.036119711
1	244972042	244972042	intronic	G/A	ABPA_vs_AS	0.036119711
1	244973227	244973231	intronic	TAATA/-	ABPA_vs_AS	0.009029928
1	245084471	245084471	intronic	A/T	ABPA_vs_AS	0.036119711
1	24514278	24514278	intronic	G/A	ABPA_vs_AS	0.017404938
1	245826130	245826130	intronic	C/T	ABPA_vs_AS	0.043601651
1	245831140	245831140	intronic	A/C	ABPA_vs_AS	0.036119711
1	245909180	245909180	intronic	T/C	ABPA_vs_AS	0.036119711
1	246039866	246039866	intronic	T/C	ABPA_vs_AS	0.017404938
1	246052424	246052424	intronic	C/G	ABPA_vs_AS	0.043601651
1	246115897	246115897	intronic	C/G	ABPA_vs_AS	0.036119711
1	246215709	246215709	intronic	T/C	ABPA_vs_AS	0.043601651
1	246225830	246225830	intronic	A/T	ABPA_vs_AS	0.017404938
1	246244555	246244555	intronic	G/A	ABPA_vs_AS	0.043601651
1	246255522	246255522	intronic	C/G	ABPA_vs_AS	0.017404938
1	246255525	246255525	intronic	G/A	ABPA_vs_AS	0.017404938
1	246256563	246256565	intronic	CTT/-	ABPA_vs_AS	0.043601651
1	246279961	246279961	intronic	T/C	ABPA_vs_AS	0.017404938
1	24658482	24658482	intronic	G/A	ABPA_vs_AS	0.009545924
1	246665108	246665108	intronic	A/G	ABPA_vs_AS	0.009545924
1	246669076	246669077	downstream	AG/-	ABPA_vs_AS	0.043601651
1	24674299	24674299	intergenic	A/G	ABPA_vs_AS	0.036119711
1	246869133	246869133	intronic	A/G	ABPA_vs_AS	0.043601651
1	246904560	246904560	intronic	G/C	ABPA_vs_AS	0.017404938
1	246918081	246918081	intronic	A/G	ABPA_vs_AS	0.006271334
1	246921569	246921569	intronic	C/T	ABPA_vs_AS	0.043601651
1	246922844	246922844	intronic	G/A	ABPA_vs_AS	0.043601651
1	247099323	247099323	downstream	G/A	ABPA_vs_AS	0.043601651
1	247099541	247099541	downstream	C/G	ABPA_vs_AS	0.043601651
1	247099641	247099641	downstream	G/A	ABPA_vs_AS	0.017404938
1	247099730	247099730	downstream	C/T	ABPA_vs_AS	0.043601651
1	247099742	247099742	downstream	T/C	ABPA_vs_AS	0.043601651
1	247099996	247099996	UTR3	-/T	ABPA_vs_AS	0.036119711
1	247100131	247100131	UTR3	T/C	ABPA_vs_AS	0.017404938
1	247103354	247103354	intronic	C/G	ABPA_vs_AS	0.017404938
1	247103362	247103362	intronic	G/A	ABPA_vs_AS	0.017404938
1	247103972	247103972	exonic	C/A	ABPA_vs_AS	0.043601651
1	247332299	247332299	upstream	C/-	ABPA_vs_AS	0.036119711
1	247421341	247421341	intronic	G/C	ABPA_vs_AS	0.036119711
1	247437858	247437858	intronic	G/A	ABPA_vs_AS	0.012820513
1	247441671	247441671	intronic	-/ATGTT	ABPA_vs_AS	0.009545924
1	247558487	247558487	intronic	G/A	ABPA_vs_AS	0.036119711
1	247565660	247565660	intronic	C/T	ABPA_vs_AS	0.036119711
1	247568981	247568981	intronic	A/T	ABPA_vs_AS	0.036119711
1	247878923	247878923	UTR3	T/C	ABPA_vs_AS	0.036119711
1	248763550	248763550	intergenic	A/G	ABPA_vs_AS	0.036119711
1	248763603	248763603	intergenic	T/C	ABPA_vs_AS	0.036119711
1	248917151	248917151	exonic	T/C	ABPA_vs_AS	0.009029928
1	248918526	248918526	UTR3	T/C	ABPA_vs_AS	0.009029928
1	24951960	24951960	intronic	A/C	ABPA_vs_AS	0.043601651
1	25026744	25026744	intergenic	T/A	ABPA_vs_AS	0.043601651
1	2521724	2521724	exonic	G/A	ABPA_vs_AS	0.043601651
1	25294150	25294150	intronic	G/T	ABPA_vs_AS	0.043601651
1	25307040	25307040	intronic	G/C	ABPA_vs_AS	0.017404938
1	25308403	25308403	intronic	C/T	ABPA_vs_AS	0.043601651
1	25399641	25399641	intronic	A/G	ABPA_vs_AS	0.036119711
1	25399659	25399659	intronic	T/A	ABPA_vs_AS	0.036119711
1	25399661	25399661	intronic	G/A	ABPA_vs_AS	0.036119711
1	25399677	25399677	intronic	C/T	ABPA_vs_AS	0.036119711
1	25480604	25480604	intronic	T/C	ABPA_vs_AS	0.006271334
1	25559101	25559101	intronic	G/A	ABPA_vs_AS	0.017404938
1	25562852	25562853	intronic	AG/-	ABPA_vs_AS	0.009545924
1	25562931	25562931	intronic	C/T	ABPA_vs_AS	0.009545924
1	25563559	25563559	intronic	A/G	ABPA_vs_AS	0.043601651
1	2571395	2571395	ncRNA_intronic	A/G	ABPA_vs_AS	0.043601651
1	25813428	25813428	intronic	C/T	ABPA_vs_AS	0.00168691
1	25817330	25817330	UTR3	T/C	ABPA_vs_AS	0.009029928
1	25817440	25817440	UTR3	T/C	ABPA_vs_AS	0.036119711
1	25822692	25822692	ncRNA_exonic	A/G	ABPA_vs_AS	0.036119711
1	2590765	2590765	UTR3	G/T	ABPA_vs_AS	0.036119711
1	26453521	26453521	intronic	T/C	ABPA_vs_AS	0.043601651
1	26481700	26481700	intergenic	A/G	ABPA_vs_AS	0.017404938
1	26704838	26704838	intronic	A/G	ABPA_vs_AS	0.043601651
1	26876321	26876321	UTR3	T/C	ABPA_vs_AS	0.043601651
1	26877950	26877950	UTR3	T/C	ABPA_vs_AS	0.036119711
1	26878024	26878024	UTR3	T/C	ABPA_vs_AS	0.009029928
1	26895353	26895353	intronic	T/C	ABPA_vs_AS	0.043601651
1	26931852	26931852	intronic	A/G	ABPA_vs_AS	0.036119711
1	26931853	26931853	intronic	A/G	ABPA_vs_AS	0.036119711
1	27238003	27238003	intronic	A/G	ABPA_vs_AS	0.009029928
1	27313283	27313283	intergenic	T/C	ABPA_vs_AS	0.043601651
1	27399679	27399679	intergenic	A/G	ABPA_vs_AS	0.036119711
1	27628034	27628034	intronic	T/C	ABPA_vs_AS	0.012820513
1	27811070	27811070	intronic	A/G	ABPA_vs_AS	0.043601651
1	27819066	27819066	intronic	A/G	ABPA_vs_AS	0.009545924
1	27881340	27881340	intronic	A/G	ABPA_vs_AS	0.009029928
1	27890779	27890779	downstream	A/G	ABPA_vs_AS	0.017404938
1	28052619	28052619	intronic	C/T	ABPA_vs_AS	0.036119711
1	28135534	28135534	intergenic	G/A	ABPA_vs_AS	0.036119711
1	28209700	28209700	intronic	G/A	ABPA_vs_AS	0.036119711
1	28227013	28227013	intronic	G/T	ABPA_vs_AS	0.043601651
1	28237741	28237741	UTR3	A/G	ABPA_vs_AS	0.036119711
1	28237768	28237768	exonic	A/G	ABPA_vs_AS	0.036119711
1	28259865	28259865	exonic	C/G	ABPA_vs_AS	0.036119711
1	28330155	28330155	intronic	A/G	ABPA_vs_AS	0.036119711
1	28498953	28498953	UTR3	A/G	ABPA_vs_AS	0.036119711
1	28563771	28563771	intronic	A/G	ABPA_vs_AS	0.036119711
1	28601458	28601458	intergenic	T/C	ABPA_vs_AS	0.036119711
1	28893758	28893758	intronic	A/C	ABPA_vs_AS	0.017404938
1	28983862	28983862	intronic	T/G	ABPA_vs_AS	0.043601651
1	28986407	28986407	intronic	T/G	ABPA_vs_AS	0.043601651
1	29056795	29056795	intronic	A/G	ABPA_vs_AS	0.043601651
1	29071709	29071709	intronic	-/AC	ABPA_vs_AS	0.043601651
1	29102492	29102492	intronic	C/T	ABPA_vs_AS	0.036119711
1	29109198	29109198	intronic	-/A	ABPA_vs_AS	0.036119711
1	30722261	30722261	ncRNA_intronic	G/A	ABPA_vs_AS	0.043601651
1	30750504	30750504	intronic	A/T	ABPA_vs_AS	0.012820513
1	30752454	30752454	intronic	G/C	ABPA_vs_AS	0.043601651
1	30755514	30755514	intronic	T/G	ABPA_vs_AS	0.043601651
1	30755931	30755931	intronic	G/T	ABPA_vs_AS	0.043601651
1	30760556	30760556	intergenic	A/G	ABPA_vs_AS	0.043601651
1	30946395	30946395	intronic	T/C	ABPA_vs_AS	0.009029928
1	31046512	31046513	intronic	TT/-	ABPA_vs_AS	0.036119711
1	31262696	31262696	intronic	-/A	ABPA_vs_AS	0.036119711
1	31265569	31265569	intronic	A/G	ABPA_vs_AS	0.043601651
1	31433042	31433042	exonic	-/CAG	ABPA_vs_AS	0.012820513
1	31920783	31920783	intronic	T/C	ABPA_vs_AS	0.009545924
1	32018341	32018341	intronic	A/G	ABPA_vs_AS	0.036119711
1	32232333	32232333	ncRNA_intronic	G/A	ABPA_vs_AS	0.043601651
1	32278481	32278481	intronic	A/G	ABPA_vs_AS	0.036119711
1	32318060	32318060	intronic	A/G	ABPA_vs_AS	0.017404938
1	32333913	32333913	UTR3	A/-	ABPA_vs_AS	0.036119711
1	32633325	32633325	intronic	T/C	ABPA_vs_AS	0.036119711
1	32642665	32642665	intronic	T/A	ABPA_vs_AS	0.009545924
1	32642694	32642694	intronic	G/A	ABPA_vs_AS	0.012820513
1	32643380	32643380	intronic	T/C	ABPA_vs_AS	0.017404938
1	32643436	32643436	intronic	A/G	ABPA_vs_AS	0.000714456
1	32646499	32646499	intronic	T/C	ABPA_vs_AS	0.036119711
1	32649669	32649669	intronic	T/C	ABPA_vs_AS	0.036119711
1	32659283	32659283	intronic	G/A	ABPA_vs_AS	0.043601651
1	32661302	32661302	intronic	C/T	ABPA_vs_AS	0.043601651
1	32682686	32682686	UTR3	A/G	ABPA_vs_AS	0.017404938
1	32683334	32683334	UTR3	G/A	ABPA_vs_AS	0.036119711
1	32792318	32792318	intronic	A/G	ABPA_vs_AS	0.043601651
1	32794463	32794463	intronic	T/C	ABPA_vs_AS	0.043601651
1	32820335	32820335	intronic	A/G	ABPA_vs_AS	0.003095975
1	32821011	32821011	intronic	-/ATA	ABPA_vs_AS	0.006271334
1	32837101	32837101	intronic	T/G	ABPA_vs_AS	0.043601651
1	32842082	32842082	intronic	A/G	ABPA_vs_AS	0.017404938
1	32845322	32845322	intronic	A/G	ABPA_vs_AS	0.017404938
1	32935500	32935500	downstream	A/G	ABPA_vs_AS	0.036119711
1	32945294	32945294	intronic	G/A	ABPA_vs_AS	0.036119711
1	32945430	32945430	intronic	G/C	ABPA_vs_AS	0.036119711
1	32978750	32978750	intergenic	G/A	ABPA_vs_AS	0.036119711
1	32995270	32995270	intergenic	C/A	ABPA_vs_AS	0.043601651
1	33023525	33023525	intronic	T/C	ABPA_vs_AS	0.009029928
1	33258594	33258594	intronic	A/C	ABPA_vs_AS	0.036119711
1	33343836	33343836	intronic	A/G	ABPA_vs_AS	0.043601651
1	34989346	34989346	intronic	C/T	ABPA_vs_AS	0.036119711
1	34991760	34991760	intronic	A/G	ABPA_vs_AS	0.036119711
1	34991795	34991795	intronic	A/C	ABPA_vs_AS	0.036119711
1	34991805	34991805	intronic	G/A	ABPA_vs_AS	0.036119711
1	34997772	34997772	intronic	C/T	ABPA_vs_AS	0.036119711
1	35016221	35016221	intronic	T/C	ABPA_vs_AS	0.009029928
1	35091420	35091420	intronic	A/G	ABPA_vs_AS	0.036119711
1	35329822	35329822	intronic	A/G	ABPA_vs_AS	0.036119711
1	35357013	35357013	intronic	A/G	ABPA_vs_AS	0.036119711
1	35357017	35357017	intronic	A/G	ABPA_vs_AS	0.036119711
1	35416397	35416397	intronic	A/G	ABPA_vs_AS	0.036119711
1	35443470	35443470	intronic	A/G	ABPA_vs_AS	0.006271334
1	35470329	35470329	intronic	T/C	ABPA_vs_AS	0.043601651
1	35819594	35819594	intronic	A/G	ABPA_vs_AS	0.017404938
1	35820497	35820497	intronic	A/G	ABPA_vs_AS	0.012820513
1	35827864	35827864	intronic	A/G	ABPA_vs_AS	0.043601651
1	35899115	35899115	intronic	A/G	ABPA_vs_AS	0.017404938
1	35960797	35960797	intronic	C/T	ABPA_vs_AS	0.043601651
1	36010457	36010457	intronic	A/G	ABPA_vs_AS	0.036119711
1	36041503	36041503	intronic	A/G	ABPA_vs_AS	0.017404938
1	36137689	36137689	intronic	C/T	ABPA_vs_AS	0.009545924
1	36229413	36229424	intronic	TTTTTTTTTTGT/-	ABPA_vs_AS	0.009545924
1	36237721	36237721	intronic	A/G	ABPA_vs_AS	0.043601651
1	36238687	36238687	intronic	T/C	ABPA_vs_AS	0.036119711
1	36238785	36238785	intronic	T/A	ABPA_vs_AS	0.036119711
1	36253369	36253369	intronic	G/C	ABPA_vs_AS	0.043601651
1	3626929	3626929	intronic	C/T	ABPA_vs_AS	0.012820513
1	3627672	3627672	intronic	A/-	ABPA_vs_AS	0.043601651
1	3627782	3627782	intronic	T/C	ABPA_vs_AS	0.043601651
1	36286809	36286809	exonic	C/T	ABPA_vs_AS	0.043601651
1	36302599	36302599	intronic	G/A	ABPA_vs_AS	0.009545924
1	3631778	3631778	intronic	G/A	ABPA_vs_AS	0.043601651
1	36464784	36464784	upstream	T/A	ABPA_vs_AS	0.043601651
1	37475037	37475037	intronic	G/A	ABPA_vs_AS	0.009545924
1	37495697	37495697	intronic	C/-	ABPA_vs_AS	0.036119711
1	37498607	37498607	intronic	T/C	ABPA_vs_AS	0.036119711
1	37499948	37499948	intronic	C/T	ABPA_vs_AS	0.036119711
1	37883934	37883934	intronic	G/T	ABPA_vs_AS	0.009029928
1	37973289	37973289	intronic	G/A	ABPA_vs_AS	0.043601651
1	37989717	37989717	intronic	C/T	ABPA_vs_AS	0.036119711
1	3858062	3858062	intronic	C/A	ABPA_vs_AS	0.036119711
1	38851279	38851279	intronic	-/TAAA	ABPA_vs_AS	0.043601651
1	39037147	39037147	intergenic	T/G	ABPA_vs_AS	0.036119711
1	39261049	39261049	intronic	A/G	ABPA_vs_AS	0.043601651
1	39296380	39296380	intronic	T/G	ABPA_vs_AS	0.043601651
1	39429609	39429609	intronic	G/A	ABPA_vs_AS	0.009029928
1	39438451	39438451	intronic	A/G	ABPA_vs_AS	0.036119711
1	39445697	39445697	intronic	C/T	ABPA_vs_AS	0.036119711
1	39547811	39547811	ncRNA_exonic	C/A	ABPA_vs_AS	0.036119711
1	40050439	40050439	intronic	A/G	ABPA_vs_AS	0.036119711
1	40055709	40055709	intronic	A/G	ABPA_vs_AS	0.009029928
1	40056776	40056776	intronic	A/G	ABPA_vs_AS	0.000257998
1	40059194	40059194	intronic	T/C	ABPA_vs_AS	0.001805986
1	40063357	40063357	intronic	T/C	ABPA_vs_AS	0.009545924
1	40068348	40068348	intronic	G/A	ABPA_vs_AS	0.036119711
1	40068401	40068401	intronic	C/G	ABPA_vs_AS	0.036119711
1	40348260	40348260	intergenic	G/A	ABPA_vs_AS	0.012820513
1	40374622	40374622	intronic	T/A	ABPA_vs_AS	0.017404938
1	40375827	40375828	intronic	CC/-	ABPA_vs_AS	0.006271334
1	40378194	40378194	intronic	A/G	ABPA_vs_AS	0.043601651
1	40378527	40378527	intronic	A/G	ABPA_vs_AS	0.043601651
1	40398412	40398412	intronic	-/C	ABPA_vs_AS	0.003095975
1	40399058	40399058	intronic	A/G	ABPA_vs_AS	0.043601651
1	40402579	40402579	intronic	A/G	ABPA_vs_AS	0.009545924
1	40403412	40403412	intronic	C/G	ABPA_vs_AS	0.036119711
1	40714676	40714676	intronic	G/A	ABPA_vs_AS	0.036119711
1	40723773	40723773	UTR5	A/G	ABPA_vs_AS	0.017404938
1	40724245	40724245	intronic	A/G	ABPA_vs_AS	0.043601651
1	40767555	40767555	intronic	G/A	ABPA_vs_AS	0.036119711
1	40980397	40980397	intronic	C/T	ABPA_vs_AS	0.017404938
1	40982674	40982674	intronic	G/A	ABPA_vs_AS	0.036119711
1	41593484	41593484	intronic	A/G	ABPA_vs_AS	0.036119711
1	41612527	41612527	intronic	G/A	ABPA_vs_AS	0.036119711
1	41647901	41647901	intronic	A/C	ABPA_vs_AS	0.009545924
1	41740992	41740992	intronic	C/T	ABPA_vs_AS	0.036119711
1	41908229	41908229	intronic	T/C	ABPA_vs_AS	0.017404938
1	41912558	41912558	intronic	T/C	ABPA_vs_AS	0.017404938
1	42007726	42007726	intergenic	T/C	ABPA_vs_AS	0.043601651
1	42025758	42025758	intergenic	C/T	ABPA_vs_AS	0.017404938
1	42182580	42182580	intronic	T/C	ABPA_vs_AS	0.043601651
1	42226067	42226067	intronic	A/G	ABPA_vs_AS	0.043601651
1	42241959	42241959	intronic	A/G	ABPA_vs_AS	0.043601651
1	42266901	42266901	intronic	A/G	ABPA_vs_AS	0.043601651
1	42283030	42283030	intronic	A/G	ABPA_vs_AS	0.012820513
1	42283060	42283060	intronic	C/A	ABPA_vs_AS	0.043601651
1	42292824	42292824	intronic	A/G	ABPA_vs_AS	0.017404938
1	42303298	42303298	intronic	G/T	ABPA_vs_AS	0.017404938
1	42322937	42322937	intronic	C/T	ABPA_vs_AS	0.006271334
1	42687365	42687365	intronic	-/C	ABPA_vs_AS	0.003095975
1	42690871	42690871	intronic	C/A	ABPA_vs_AS	0.012820513
1	42692759	42692759	intronic	C/A	ABPA_vs_AS	0.012820513
1	42692819	42692819	intronic	G/A	ABPA_vs_AS	0.012820513
1	42694411	42694412	intronic	TT/-	ABPA_vs_AS	0.003095975
1	42697875	42697875	intronic	C/T	ABPA_vs_AS	0.003095975
1	42703336	42703336	UTR3	A/G	ABPA_vs_AS	0.017404938
1	42704852	42704852	intergenic	C/T	ABPA_vs_AS	0.043601651
1	42775481	42775481	UTR3	T/C	ABPA_vs_AS	0.036119711
1	42775482	42775482	UTR3	A/T	ABPA_vs_AS	0.036119711
1	42775484	42775484	UTR3	G/A	ABPA_vs_AS	0.036119711
1	42775908	42775908	UTR3	-/A	ABPA_vs_AS	0.036119711
1	42804737	42804737	intergenic	T/C	ABPA_vs_AS	0.043601651
1	42843877	42843877	UTR3	G/A	ABPA_vs_AS	0.036119711
1	42946672	42946672	intronic	A/G	ABPA_vs_AS	0.012820513
1	42946675	42946675	intronic	A/G	ABPA_vs_AS	0.017404938
1	42947122	42947122	intronic	A/G	ABPA_vs_AS	0.012820513
1	43408333	43408333	intronic	A/G	ABPA_vs_AS	0.036119711
1	43661044	43661044	intronic	A/G	ABPA_vs_AS	0.043601651
1	43746026	43746026	intronic	T/C	ABPA_vs_AS	0.036119711
1	43949743	43949743	exonic	C/T	ABPA_vs_AS	0.017404938
1	44122301	44122301	intronic	A/G	ABPA_vs_AS	0.017404938
1	44215441	44215441	intronic	T/C	ABPA_vs_AS	0.043601651
1	45206294	45206294	exonic	A/G	ABPA_vs_AS	0.036119711
1	45348148	45348148	intronic	G/A	ABPA_vs_AS	0.043601651
1	45600936	45600936	intronic	A/G	ABPA_vs_AS	0.009029928
1	45628564	45628564	intronic	A/G	ABPA_vs_AS	0.017404938
1	45630731	45630731	intronic	T/-	ABPA_vs_AS	0.043601651
1	45646546	45646546	ncRNA_exonic	T/C	ABPA_vs_AS	0.017404938
1	45655360	45655362	intronic	TAT/-	ABPA_vs_AS	0.036119711
1	45667172	45667172	intronic	T/C	ABPA_vs_AS	0.043601651
1	45667178	45667178	intronic	C/G	ABPA_vs_AS	0.043601651
1	45668544	45668544	intronic	G/C	ABPA_vs_AS	0.043601651
1	45671479	45671479	intronic	T/C	ABPA_vs_AS	0.017404938
1	45671486	45671486	intronic	T/C	ABPA_vs_AS	0.043601651
1	45683537	45683537	intronic	A/G	ABPA_vs_AS	0.043601651
1	45684814	45684814	intronic	C/A	ABPA_vs_AS	0.043601651
1	45685133	45685133	intronic	C/T	ABPA_vs_AS	0.017404938
1	45698717	45698717	intronic	-/TT	ABPA_vs_AS	0.036119711
1	45833387	45833387	intronic	-/TTC	ABPA_vs_AS	0.036119711
1	45905433	45905433	intronic	C/T	ABPA_vs_AS	0.036119711
1	4608610	4608610	intergenic	G/A	ABPA_vs_AS	0.036119711
1	46593780	46593780	intronic	T/C	ABPA_vs_AS	0.036119711
1	46716796	46716796	intronic	G/T	ABPA_vs_AS	0.036119711
1	47374117	47374117	intronic	A/G	ABPA_vs_AS	0.036119711
1	48192431	48192431	intergenic	C/A	ABPA_vs_AS	0.036119711
1	48404965	48404965	intronic	A/T	ABPA_vs_AS	0.043601651
1	51426839	51426839	intronic	A/C	ABPA_vs_AS	0.012820513
1	51755196	51755196	intronic	A/G	ABPA_vs_AS	0.043601651
1	51758830	51758830	intronic	G/T	ABPA_vs_AS	0.043601651
1	51788155	51788155	UTR3	-/AC	ABPA_vs_AS	0.012820513
1	52040128	52040128	intronic	T/C	ABPA_vs_AS	0.036119711
1	52074278	52074278	intronic	A/G	ABPA_vs_AS	0.036119711
1	52350083	52350083	downstream	T/C	ABPA_vs_AS	0.036119711
1	52425011	52425011	intronic	A/T	ABPA_vs_AS	0.012820513
1	52440911	52440911	intronic	T/G	ABPA_vs_AS	0.043601651
1	52441566	52441566	intronic	T/C	ABPA_vs_AS	0.012820513
1	52469039	52469039	intronic	-/TAAA	ABPA_vs_AS	0.012820513
1	52478562	52478562	intronic	C/T	ABPA_vs_AS	0.043601651
1	52512374	52512374	intronic	T/C	ABPA_vs_AS	0.017404938
1	53299747	53299747	intronic	A/G	ABPA_vs_AS	0.036119711
1	53299762	53299762	intronic	G/A	ABPA_vs_AS	0.036119711
1	53365719	53365719	intergenic	C/T	ABPA_vs_AS	0.036119711
1	53367076	53367076	intergenic	C/G	ABPA_vs_AS	0.006271334
1	53367152	53367152	intergenic	C/T	ABPA_vs_AS	0.003095975
1	53880302	53880302	intronic	G/A	ABPA_vs_AS	0.043601651
1	53882547	53882547	intronic	C/T	ABPA_vs_AS	0.043601651
1	54035710	54035710	intronic	T/C	ABPA_vs_AS	0.043601651
1	54222843	54222843	intronic	T/C	ABPA_vs_AS	0.006271334
1	54238837	54238837	ncRNA_exonic	A/C	ABPA_vs_AS	0.017404938
1	54241060	54241060	intronic	A/G	ABPA_vs_AS	0.043601651
1	54801172	54801172	UTR5	C/T	ABPA_vs_AS	0.017404938
1	55094728	55094728	intronic	G/A	ABPA_vs_AS	0.043601651
1	55105919	55105919	intronic	-/T	ABPA_vs_AS	0.036119711
1	55131043	55131043	intronic	C/T	ABPA_vs_AS	0.009545924
1	55151183	55151183	intronic	A/-	ABPA_vs_AS	0.009029928
1	55208155	55208155	intronic	A/G	ABPA_vs_AS	0.017404938
1	55213327	55213327	intronic	A/G	ABPA_vs_AS	0.012820513
1	58631107	58631107	intergenic	-/A	ABPA_vs_AS	0.036119711
1	58655319	58655319	UTR3	T/-	ABPA_vs_AS	0.036119711
1	58655671	58655671	UTR3	T/A	ABPA_vs_AS	0.006271334
1	58692960	58692960	intronic	T/C	ABPA_vs_AS	0.043601651
1	58698911	58698911	intronic	C/T	ABPA_vs_AS	0.043601651
1	59297283	59297283	intronic	C/T	ABPA_vs_AS	0.017404938
1	6016759	6016759	intronic	G/A	ABPA_vs_AS	0.043601651
1	6059634	6059634	intronic	-/GG	ABPA_vs_AS	0.036119711
1	61693420	61693420	intronic	T/C	ABPA_vs_AS	0.043601651
1	61712562	61712562	intronic	T/C	ABPA_vs_AS	0.043601651
1	61717207	61717207	intronic	A/C	ABPA_vs_AS	0.043601651
1	61914598	61914598	exonic	C/T	ABPA_vs_AS	0.036119711
1	61914626	61914626	exonic	G/A	ABPA_vs_AS	0.036119711
1	61914986	61914986	intronic	C/T	ABPA_vs_AS	0.043601651
1	61991693	61991693	intronic	C/T	ABPA_vs_AS	0.036119711
1	62114167	62114169	exonic	GAG/-	ABPA_vs_AS	0.036119711
1	62118686	62118686	intronic	A/G	ABPA_vs_AS	0.036119711
1	62118704	62118704	intronic	A/G	ABPA_vs_AS	0.036119711
1	62157324	62157324	intronic	A/C	ABPA_vs_AS	0.036119711
1	62437203	62437203	UTR5	A/G	ABPA_vs_AS	0.017404938
1	62438624	62438624	intronic	C/T	ABPA_vs_AS	0.003095975
1	62440222	62440222	intronic	C/T	ABPA_vs_AS	0.009545924
1	62445670	62445670	intronic	T/C	ABPA_vs_AS	0.009029928
1	62446449	62446449	intronic	C/G	ABPA_vs_AS	0.009029928
1	62447248	62447248	intronic	C/T	ABPA_vs_AS	0.036119711
1	62449307	62449307	intronic	G/A	ABPA_vs_AS	0.003095975
1	62449802	62449802	intronic	C/T	ABPA_vs_AS	0.00168691
1	62451125	62451125	UTR3	T/C	ABPA_vs_AS	0.012820513
1	62452125	62452125	downstream	T/G	ABPA_vs_AS	0.006271334
1	62452186	62452186	downstream	G/A	ABPA_vs_AS	0.006271334
1	62452194	62452194	downstream	T/A	ABPA_vs_AS	0.006271334
1	62454101	62454101	downstream	A/G	ABPA_vs_AS	0.036119711
1	62454307	62454307	downstream	-/AT	ABPA_vs_AS	0.036119711
1	62454358	62454358	downstream	A/G	ABPA_vs_AS	0.036119711
1	62688282	62688282	UTR5	C/T	ABPA_vs_AS	0.036119711
1	63435723	63435723	intronic	T/A	ABPA_vs_AS	0.036119711
1	63452408	63452408	intronic	C/T	ABPA_vs_AS	0.036119711
1	63494208	63494208	intronic	T/C	ABPA_vs_AS	0.036119711
1	63531962	63531962	exonic	A/T	ABPA_vs_AS	0.036119711
1	63534155	63534155	exonic	C/T	ABPA_vs_AS	0.036119711
1	63534197	63534197	exonic	T/C	ABPA_vs_AS	0.036119711
1	63656572	63656575	intronic	GTGT/-	ABPA_vs_AS	0.036119711
1	63657608	63657608	intronic	G/A	ABPA_vs_AS	0.036119711
1	63658197	63658197	intronic	G/A	ABPA_vs_AS	0.009029928
1	63658226	63658226	intronic	T/G	ABPA_vs_AS	0.009029928
1	64840499	64840499	intronic	C/T	ABPA_vs_AS	0.036119711
1	64859000	64859000	intronic	G/A	ABPA_vs_AS	0.009545924
1	64933250	64933250	intronic	G/A	ABPA_vs_AS	0.006271334
1	64945731	64945731	intronic	-/T	ABPA_vs_AS	0.043601651
1	64953330	64953330	intronic	C/A	ABPA_vs_AS	0.036119711
1	65048921	65048921	intronic	A/G	ABPA_vs_AS	0.017404938
1	65052024	65052024	intronic	T/C	ABPA_vs_AS	0.017404938
1	65059145	65059145	intronic	A/-	ABPA_vs_AS	0.012820513
1	6521817	6521817	UTR3	G/A	ABPA_vs_AS	0.043601651
1	6522745	6522745	UTR3	G/A	ABPA_vs_AS	0.043601651
1	6532317	6532317	intronic	A/G	ABPA_vs_AS	0.043601651
1	6542213	6542213	intronic	C/G	ABPA_vs_AS	0.036119711
1	6549266	6549269	intronic	AACC/-	ABPA_vs_AS	0.043601651
1	6549499	6549499	intronic	C/A	ABPA_vs_AS	0.012820513
1	6549791	6549791	intronic	A/G	ABPA_vs_AS	0.043601651
1	65570758	65570758	exonic	A/G	ABPA_vs_AS	0.036119711
1	65592830	65592830	exonic	A/G	ABPA_vs_AS	0.036119711
1	6586900	6586908	intronic	CCTGCCTTC/-	ABPA_vs_AS	0.043601651
1	66358475	66358475	intronic	G/T	ABPA_vs_AS	0.036119711
1	66364424	66364424	intronic	C/T	ABPA_vs_AS	0.036119711
1	66958314	66958314	intronic	-/TTCTC	ABPA_vs_AS	0.009029928
1	67000305	67000305	UTR3	A/T	ABPA_vs_AS	0.036119711
1	67038630	67038630	intronic	A/G	ABPA_vs_AS	0.036119711
1	67422961	67422965	intronic	AAACA/-	ABPA_vs_AS	0.017404938
1	70159954	70159954	intronic	A/G	ABPA_vs_AS	0.036119711
1	70249059	70249059	intronic	-/T	ABPA_vs_AS	0.036119711
1	70411075	70411075	upstream	G/A	ABPA_vs_AS	0.043601651
1	71062590	71062590	ncRNA_intronic	A/T	ABPA_vs_AS	0.036119711
1	72064183	72064183	intronic	T/C	ABPA_vs_AS	0.036119711
1	74207898	74207898	UTR3	T/C	ABPA_vs_AS	0.043601651
1	74705527	74705527	UTR3	G/A	ABPA_vs_AS	0.043601651
1	74733976	74733976	intronic	T/-	ABPA_vs_AS	0.036119711
1	74764635	74764635	UTR3	C/A	ABPA_vs_AS	0.043601651
1	74765221	74765221	UTR3	T/-	ABPA_vs_AS	0.043601651
1	74765879	74765879	UTR3	T/G	ABPA_vs_AS	0.043601651
1	74766000	74766000	UTR3	-/AAC	ABPA_vs_AS	0.043601651
1	76089254	76089254	intronic	T/C	ABPA_vs_AS	0.036119711
1	76123214	76123214	intronic	A/G	ABPA_vs_AS	0.036119711
1	76123233	76123233	intronic	A/G	ABPA_vs_AS	0.036119711
1	76123241	76123241	intronic	A/G	ABPA_vs_AS	0.036119711
1	76123255	76123255	intronic	C/T	ABPA_vs_AS	0.036119711
1	76123258	76123258	intronic	T/G	ABPA_vs_AS	0.036119711
1	76143264	76143264	intronic	A/G	ABPA_vs_AS	0.043601651
1	76182413	76182413	intronic	C/A	ABPA_vs_AS	0.043601651
1	76205843	76205843	intronic	-/AGG	ABPA_vs_AS	0.043601651
1	76425605	76425605	intronic	A/G	ABPA_vs_AS	0.017404938
1	76500762	76500762	intronic	C/A	ABPA_vs_AS	0.012820513
1	76525177	76525177	intronic	G/A	ABPA_vs_AS	0.036119711
1	76546566	76546566	intronic	T/C	ABPA_vs_AS	0.017404938
1	77199879	77199879	intronic	T/C	ABPA_vs_AS	0.017404938
1	77359793	77359793	intronic	C/T	ABPA_vs_AS	0.036119711
1	77653328	77653328	intronic	G/A	ABPA_vs_AS	0.036119711
1	77717378	77717378	intronic	T/C	ABPA_vs_AS	0.017404938
1	77717381	77717381	intronic	T/C	ABPA_vs_AS	0.017404938
1	77717382	77717382	intronic	T/C	ABPA_vs_AS	0.017404938
1	7774798	7774798	intronic	C/T	ABPA_vs_AS	0.036119711
1	7775639	7775639	intronic	G/A	ABPA_vs_AS	0.043601651
1	77853195	77853195	intronic	A/G	ABPA_vs_AS	0.036119711
1	77975876	77975876	intronic	-/A	ABPA_vs_AS	0.043601651
1	77994181	77994181	intronic	A/G	ABPA_vs_AS	0.036119711
1	780616	780616	intergenic	A/T	ABPA_vs_AS	0.043601651
1	7841369	7841369	intronic	A/G	ABPA_vs_AS	0.036119711
1	7848186	7848186	intronic	G/A	ABPA_vs_AS	0.012820513
1	784860	784860	intergenic	T/C	ABPA_vs_AS	0.017404938
1	7868857	7868857	intergenic	A/C	ABPA_vs_AS	0.012820513
1	7898020	7898020	intergenic	A/G	ABPA_vs_AS	0.043601651
1	7898027	7898027	intergenic	A/G	ABPA_vs_AS	0.043601651
1	7970152	7970152	intronic	A/G	ABPA_vs_AS	0.043601651
1	801142	801142	intergenic	A/T	ABPA_vs_AS	0.043601651
1	801143	801143	intergenic	T/C	ABPA_vs_AS	0.043601651
1	80926401	80926401	intergenic	C/G	ABPA_vs_AS	0.036119711
1	8404253	8404253	intronic	T/C	ABPA_vs_AS	0.036119711
1	8406807	8406807	intronic	-/A	ABPA_vs_AS	0.043601651
1	8407457	8407457	intronic	G/T	ABPA_vs_AS	0.006271334
1	84211128	84211131	intronic	CACA/-	ABPA_vs_AS	0.017404938
1	84223290	84223290	intronic	A/T	ABPA_vs_AS	0.043601651
1	84231135	84231135	intronic	G/A	ABPA_vs_AS	0.043601651
1	84241136	84241136	intergenic	C/T	ABPA_vs_AS	0.036119711
1	84246027	84246027	intergenic	G/A	ABPA_vs_AS	0.043601651
1	844647	844647	ncRNA_intronic	G/T	ABPA_vs_AS	0.043601651
1	84540898	84540898	intronic	G/C	ABPA_vs_AS	0.006271334
1	84544698	84544698	intronic	T/C	ABPA_vs_AS	0.012820513
1	84562102	84562102	intronic	T/A	ABPA_vs_AS	0.043601651
1	84665958	84665958	intronic	G/C	ABPA_vs_AS	0.043601651
1	84930348	84930348	intronic	T/A	ABPA_vs_AS	0.009029928
1	84992435	84992435	intronic	A/C	ABPA_vs_AS	0.017404938
1	84993063	84993063	intronic	C/A	ABPA_vs_AS	0.006271334
1	84993179	84993179	intronic	G/T	ABPA_vs_AS	0.036119711
1	84993505	84993505	intronic	T/C	ABPA_vs_AS	0.009545924
1	84993515	84993515	intronic	G/A	ABPA_vs_AS	0.009545924
1	84994338	84994338	intronic	T/C	ABPA_vs_AS	0.009029928
1	84994355	84994358	intronic	CTCT/-	ABPA_vs_AS	0.000257998
1	84995347	84995347	intronic	A/C	ABPA_vs_AS	0.006271334
1	84996263	84996263	intronic	A/G	ABPA_vs_AS	0.017404938
1	84996899	84996899	UTR5	C/G	ABPA_vs_AS	0.003095975
1	84996969	84996969	UTR5	G/T	ABPA_vs_AS	0.003095975
1	85254330	85254330	intronic	T/C	ABPA_vs_AS	0.012820513
1	85266382	85266382	UTR3	A/G	ABPA_vs_AS	0.003095975
1	85267258	85267258	UTR3	A/C	ABPA_vs_AS	0.012820513
1	85272902	85272902	intronic	A/C	ABPA_vs_AS	0.036119711
1	8572540	8572540	intronic	C/T	ABPA_vs_AS	0.012820513
1	86378950	86378950	intronic	T/C	ABPA_vs_AS	0.036119711
1	86378951	86378951	intronic	T/C	ABPA_vs_AS	0.036119711
1	86739278	86739278	intronic	C/T	ABPA_vs_AS	0.043601651
1	86744072	86744072	UTR3	A/G	ABPA_vs_AS	0.043601651
1	86894831	86894831	intronic	T/C	ABPA_vs_AS	0.036119711
1	86965107	86965107	intronic	T/C	ABPA_vs_AS	0.012820513
1	86983035	86983035	intronic	A/T	ABPA_vs_AS	0.043601651
1	86983379	86983379	intronic	A/G	ABPA_vs_AS	0.017404938
1	87002676	87002676	intronic	T/G	ABPA_vs_AS	0.036119711
1	87025319	87025319	intronic	T/C	ABPA_vs_AS	0.043601651
1	87074834	87074834	intronic	G/T	ABPA_vs_AS	0.043601651
1	88699153	88699153	intronic	A/G	ABPA_vs_AS	0.043601651
1	88771011	88771011	intronic	G/A	ABPA_vs_AS	0.012820513
1	88787674	88787674	intronic	A/G	ABPA_vs_AS	0.009545924
1	88818425	88818425	intronic	G/A	ABPA_vs_AS	0.043601651
1	88991904	88991904	intronic	C/T	ABPA_vs_AS	0.017404938
1	88992247	88992247	intronic	C/G	ABPA_vs_AS	0.043601651
1	89007451	89007451	UTR3	C/T	ABPA_vs_AS	0.012820513
1	89010758	89010761	intronic	CTCC/-	ABPA_vs_AS	0.00168691
1	89013004	89013004	intronic	A/-	ABPA_vs_AS	0.043601651
1	89188037	89188037	intronic	C/T	ABPA_vs_AS	0.043601651
1	89195545	89195545	intronic	T/G	ABPA_vs_AS	0.009029928
1	89258962	89258962	UTR3	C/T	ABPA_vs_AS	0.043601651
1	89544829	89544829	intronic	A/C	ABPA_vs_AS	0.036119711
1	89547585	89547585	intronic	T/G	ABPA_vs_AS	0.036119711
1	89575628	89575628	intronic	T/C	ABPA_vs_AS	0.036119711
1	89587067	89587067	intronic	A/G	ABPA_vs_AS	0.036119711
1	89633477	89633477	intronic	C/T	ABPA_vs_AS	0.036119711
1	89635767	89635767	intronic	T/C	ABPA_vs_AS	0.036119711
1	89636903	89636903	intronic	A/T	ABPA_vs_AS	0.036119711
1	89637106	89637106	intronic	G/A	ABPA_vs_AS	0.036119711
1	89641232	89641232	intronic	T/A	ABPA_vs_AS	0.036119711
1	89641942	89641942	intronic	A/G	ABPA_vs_AS	0.009029928
1	89647268	89647268	intronic	T/G	ABPA_vs_AS	0.036119711
1	89647281	89647281	intronic	T/G	ABPA_vs_AS	0.036119711
1	89669874	89669874	intronic	A/G	ABPA_vs_AS	0.036119711
1	89698527	89698527	intronic	C/T	ABPA_vs_AS	0.017404938
1	89702364	89702364	intronic	A/G	ABPA_vs_AS	0.043601651
1	89720907	89720907	intergenic	C/T	ABPA_vs_AS	0.012820513
1	89724215	89724215	intergenic	C/T	ABPA_vs_AS	0.006271334
1	89733145	89733145	intergenic	C/G	ABPA_vs_AS	0.017404938
1	89733899	89733899	intergenic	T/C	ABPA_vs_AS	0.036119711
1	89737080	89737080	intergenic	C/T	ABPA_vs_AS	0.000714456
1	89854381	89854381	intronic	-/T	ABPA_vs_AS	0.017404938
1	89880946	89880946	intronic	A/G	ABPA_vs_AS	0.043601651
1	89984203	89984203	intergenic	T/C	ABPA_vs_AS	0.009029928
1	90882913	90882913	intergenic	G/C	ABPA_vs_AS	0.043601651
1	90882959	90882959	intergenic	C/G	ABPA_vs_AS	0.043601651
1	90912316	90912316	intergenic	A/G	ABPA_vs_AS	0.017404938
1	90917401	90917401	intronic	A/G	ABPA_vs_AS	0.036119711
1	90935863	90935863	intronic	A/C	ABPA_vs_AS	0.036119711
1	90952469	90952469	intronic	G/A	ABPA_vs_AS	0.036119711
1	90955543	90955543	intronic	T/C	ABPA_vs_AS	0.009029928
1	90965864	90965864	intronic	T/C	ABPA_vs_AS	0.043601651
1	90967189	90967189	intronic	-/A	ABPA_vs_AS	0.036119711
1	90967192	90967192	intronic	C/T	ABPA_vs_AS	0.036119711
1	90972664	90972664	intronic	C/A	ABPA_vs_AS	0.009029928
1	90983326	90983326	intronic	G/C	ABPA_vs_AS	0.036119711
1	9101186	9101186	UTR3	T/C	ABPA_vs_AS	0.009545924
1	91017269	91017269	intronic	C/T	ABPA_vs_AS	0.009545924
1	9103780	9103780	UTR3	A/G	ABPA_vs_AS	0.009545924
1	91691585	91691585	intronic	A/G	ABPA_vs_AS	0.017404938
1	91702807	91702807	intronic	A/G	ABPA_vs_AS	0.017404938
1	91729476	91729476	intronic	G/C	ABPA_vs_AS	0.036119711
1	91734661	91734661	intronic	T/C	ABPA_vs_AS	0.043601651
1	91735450	91735450	intronic	C/T	ABPA_vs_AS	0.036119711
1	91744462	91744462	intronic	T/C	ABPA_vs_AS	0.036119711
1	91814026	91814026	intronic	T/C	ABPA_vs_AS	0.036119711
1	91860740	91860740	intronic	T/C	ABPA_vs_AS	0.036119711
1	92146450	92146450	intronic	G/A	ABPA_vs_AS	0.036119711
1	92299271	92299271	intronic	T/A	ABPA_vs_AS	0.036119711
1	92398416	92398416	UTR3	C/A	ABPA_vs_AS	0.017404938
1	92527240	92527240	intronic	T/C	ABPA_vs_AS	0.043601651
1	92528476	92528476	intronic	G/A	ABPA_vs_AS	0.043601651
1	92545147	92545147	intronic	A/C	ABPA_vs_AS	0.043601651
1	92555599	92555599	intronic	T/C	ABPA_vs_AS	0.036119711
1	92574924	92574924	intronic	G/A	ABPA_vs_AS	0.043601651
1	92593953	92593953	intronic	T/C	ABPA_vs_AS	0.043601651
1	92604389	92604390	intronic	AC/-	ABPA_vs_AS	0.043601651
1	92630064	92630064	intronic	T/A	ABPA_vs_AS	0.017404938
1	92645548	92645548	intronic	G/T	ABPA_vs_AS	0.006271334
1	92647339	92647339	intronic	G/A	ABPA_vs_AS	0.00168691
1	9268141	9268141	UTR3	A/G	ABPA_vs_AS	0.036119711
1	92708613	92708613	intronic	G/T	ABPA_vs_AS	0.043601651
1	92717419	92717419	intronic	A/C	ABPA_vs_AS	0.043601651
1	92721486	92721486	intronic	T/C	ABPA_vs_AS	0.043601651
1	92722396	92722396	intronic	T/C	ABPA_vs_AS	0.017404938
1	92730936	92730936	intronic	C/A	ABPA_vs_AS	0.000714456
1	92771853	92771853	intronic	C/T	ABPA_vs_AS	0.043601651
1	92781876	92781876	intronic	T/C	ABPA_vs_AS	0.017404938
1	93083316	93083316	intronic	A/G	ABPA_vs_AS	0.003095975
1	93115322	93115322	intronic	T/C	ABPA_vs_AS	0.001805986
1	93158582	93158582	intronic	G/T	ABPA_vs_AS	0.036119711
1	93242567	93242567	intronic	A/G	ABPA_vs_AS	0.043601651
1	93344591	93344591	ncRNA_intronic	T/-	ABPA_vs_AS	0.043601651
1	93380251	93380251	intergenic	G/A	ABPA_vs_AS	0.036119711
1	93867816	93867816	UTR3	-/TT	ABPA_vs_AS	0.043601651
1	93874288	93874288	intronic	A/C	ABPA_vs_AS	0.036119711
1	93874419	93874419	intronic	C/T	ABPA_vs_AS	0.036119711
1	93878405	93878405	intronic	G/A	ABPA_vs_AS	0.001805986
1	93888017	93888017	UTR3	C/T	ABPA_vs_AS	0.036119711
1	93889392	93889392	intronic	T/C	ABPA_vs_AS	0.036119711
1	94439461	94439461	intronic	A/G	ABPA_vs_AS	0.036119711
1	9633930	9633930	intergenic	C/T	ABPA_vs_AS	0.043601651
1	9634000	9634000	intergenic	C/T	ABPA_vs_AS	0.012820513
1	9635043	9635043	intergenic	A/G	ABPA_vs_AS	0.036119711
1	9654480	9654480	ncRNA_exonic	-/GA	ABPA_vs_AS	0.006271334
1	9654481	9654481	ncRNA_exonic	T/G	ABPA_vs_AS	0.006271334
1	9654483	9654483	ncRNA_exonic	-/CA	ABPA_vs_AS	0.006271334
1	9654485	9654485	ncRNA_exonic	-/CCCC	ABPA_vs_AS	0.006271334
1	9654486	9654486	ncRNA_exonic	-/G	ABPA_vs_AS	0.006271334
1	96819283	96819283	UTR3	G/C	ABPA_vs_AS	0.017404938
1	97078196	97078196	UTR3	G/A	ABPA_vs_AS	0.017404938
1	97119129	97119129	ncRNA_intronic	C/G	ABPA_vs_AS	0.043601651
1	97120381	97120381	ncRNA_intronic	A/G	ABPA_vs_AS	0.009545924
1	97123357	97123357	ncRNA_intronic	C/T	ABPA_vs_AS	0.006271334
1	97123777	97123777	ncRNA_intronic	G/T	ABPA_vs_AS	0.003095975
1	97125880	97125880	ncRNA_intronic	T/A	ABPA_vs_AS	0.017404938
1	97134978	97134979	ncRNA_intronic	TA/-	ABPA_vs_AS	0.036119711
1	97137170	97137170	ncRNA_intronic	T/C	ABPA_vs_AS	0.003095975
1	97137438	97137438	ncRNA_intronic	A/G	ABPA_vs_AS	0.012820513
1	9713853	9713853	intronic	-/T	ABPA_vs_AS	0.036119711
1	97154759	97154759	ncRNA_intronic	G/C	ABPA_vs_AS	0.012820513
1	97165851	97165851	ncRNA_intronic	C/A	ABPA_vs_AS	0.017404938
1	97167444	97167444	ncRNA_intronic	C/T	ABPA_vs_AS	0.012820513
1	97180687	97180687	ncRNA_intronic	A/T	ABPA_vs_AS	0.036119711
1	97192201	97192201	ncRNA_intronic	A/C	ABPA_vs_AS	0.043601651
1	97205085	97205085	ncRNA_intronic	C/T	ABPA_vs_AS	0.043601651
1	97237769	97237769	ncRNA_intronic	C/T	ABPA_vs_AS	0.017404938
1	97265308	97265308	ncRNA_intronic	C/T	ABPA_vs_AS	0.043601651
1	9727782	9727782	UTR3	G/T	ABPA_vs_AS	0.036119711
1	97280209	97280209	ncRNA_intronic	C/-	ABPA_vs_AS	0.043601651
1	97284633	97284633	ncRNA_intronic	T/C	ABPA_vs_AS	0.003095975
1	97285282	97285282	ncRNA_intronic	C/T	ABPA_vs_AS	0.009545924
1	97301736	97301736	ncRNA_intronic	-/A	ABPA_vs_AS	0.043601651
1	9730937	9730937	intronic	A/G	ABPA_vs_AS	0.009029928
1	97332630	97332630	intronic	A/G	ABPA_vs_AS	0.043601651
1	97335944	97335944	intronic	C/T	ABPA_vs_AS	0.036119711
1	97351208	97351208	intronic	A/G	ABPA_vs_AS	0.009029928
1	9737259	9737259	intronic	G/-	ABPA_vs_AS	0.009545924
1	97379497	97379497	intronic	T/G	ABPA_vs_AS	0.012820513
1	97400863	97400863	intronic	T/C	ABPA_vs_AS	0.043601651
1	97406204	97406204	intronic	C/G	ABPA_vs_AS	0.012820513
1	97430591	97430591	intronic	-/A	ABPA_vs_AS	0.043601651
1	97430721	97430721	intronic	T/G	ABPA_vs_AS	0.036119711
1	97478503	97478503	intronic	G/T	ABPA_vs_AS	0.043601651
1	97481623	97481623	intronic	C/G	ABPA_vs_AS	0.043601651
1	97515316	97515316	intronic	C/T	ABPA_vs_AS	0.036119711
1	97662258	97662258	intronic	T/C	ABPA_vs_AS	0.001805986
1	97684416	97684416	intronic	G/A	ABPA_vs_AS	0.036119711
1	97736586	97736586	intronic	G/A	ABPA_vs_AS	0.043601651
1	97736605	97736605	intronic	G/C	ABPA_vs_AS	0.017404938
1	97756137	97756137	intronic	A/G	ABPA_vs_AS	0.036119711
1	97771200	97771200	intronic	G/A	ABPA_vs_AS	0.036119711
1	97773403	97773403	intronic	-/G	ABPA_vs_AS	0.036119711
1	97776100	97776100	intronic	T/C	ABPA_vs_AS	0.036119711
1	97788182	97788182	intronic	A/G	ABPA_vs_AS	0.036119711
1	97819866	97819866	intronic	A/G	ABPA_vs_AS	0.036119711
1	97832932	97832932	intronic	A/-	ABPA_vs_AS	0.043601651
1	97876861	97876861	intronic	G/A	ABPA_vs_AS	0.036119711
1	97917609	97917609	intronic	T/C	ABPA_vs_AS	0.036119711
1	98691078	98691078	exonic	T/A	ABPA_vs_AS	0.036119711
1	9985094	9985094	UTR3	C/G	ABPA_vs_AS	0.036119711
1	99874086	99874086	intronic	A/G	ABPA_vs_AS	0.043601651
1	99896369	99896369	exonic	G/A	ABPA_vs_AS	0.036119711
1	99917449	99917449	intronic	T/C	ABPA_vs_AS	0.043601651
1	99917461	99917461	intronic	A/G	ABPA_vs_AS	0.043601651
10	100236630	100236630	intronic	T/C	ABPA_vs_AS	0.043601651
10	100524881	100524881	intronic	G/A	ABPA_vs_AS	0.036119711
10	100955085	100955085	intronic	A/G	ABPA_vs_AS	0.036119711
10	101002044	101002044	intronic	C/T	ABPA_vs_AS	0.036119711
10	1016219	1016221	intronic	AGG/-	ABPA_vs_AS	0.003095975
10	101692888	101692888	intronic	A/C	ABPA_vs_AS	0.036119711
10	101790550	101790550	intronic	T/C	ABPA_vs_AS	0.009545924
10	101924950	101924950	intronic	T/C	ABPA_vs_AS	0.043601651
10	101974283	101974283	intronic	A/G	ABPA_vs_AS	0.043601651
10	102030610	102030610	intronic	T/C	ABPA_vs_AS	0.009029928
10	102114915	102114915	UTR5	C/G	ABPA_vs_AS	0.043601651
10	102271641	102271641	intronic	G/A	ABPA_vs_AS	0.043601651
10	102276692	102276692	intronic	T/A	ABPA_vs_AS	0.043601651
10	102277141	102277141	intronic	A/G	ABPA_vs_AS	0.043601651
10	102392994	102392994	intergenic	G/A	ABPA_vs_AS	0.009545924
10	102397154	102397154	intronic	A/G	ABPA_vs_AS	0.009545924
10	102467298	102467298	intronic	A/G	ABPA_vs_AS	0.036119711
10	102470028	102470028	exonic	C/T	ABPA_vs_AS	0.003095975
10	102470680	102470680	exonic	C/G	ABPA_vs_AS	0.006271334
10	102479343	102479343	UTR3	T/C	ABPA_vs_AS	0.003095975
10	102521983	102521983	intronic	A/G	ABPA_vs_AS	0.043601651
10	102606285	102606285	intronic	T/C	ABPA_vs_AS	0.043601651
10	102631528	102631528	UTR3	C/T	ABPA_vs_AS	0.006271334
10	102668027	102668027	intergenic	A/G	ABPA_vs_AS	0.043601651
10	102685611	102685611	intronic	G/A	ABPA_vs_AS	0.036119711
10	102747095	102747095	intronic	G/A	ABPA_vs_AS	0.036119711
10	102762469	102762469	intronic	T/C	ABPA_vs_AS	0.017404938
10	102764595	102764595	intronic	C/T	ABPA_vs_AS	0.043601651
10	102776603	102776603	intronic	G/A	ABPA_vs_AS	0.00168691
10	102813646	102813646	UTR3	A/G	ABPA_vs_AS	0.001805986
10	102814493	102814493	UTR3	T/-	ABPA_vs_AS	0.009545924
10	102815655	102815655	UTR3	-/TT	ABPA_vs_AS	0.001805986
10	102819571	102819571	intergenic	C/T	ABPA_vs_AS	0.009029928
10	102855298	102855298	ncRNA_intronic	A/G	ABPA_vs_AS	0.036119711
10	102863296	102863296	ncRNA_intronic	C/G	ABPA_vs_AS	0.001805986
10	102863821	102863821	ncRNA_intronic	C/T	ABPA_vs_AS	0.001805986
10	102869254	102869254	ncRNA_intronic	T/C	ABPA_vs_AS	0.036119711
10	103076162	103076162	exonic	C/T	ABPA_vs_AS	0.043601651
10	103077183	103077183	UTR3	C/T	ABPA_vs_AS	0.036119711
10	103081210	103081210	UTR3	A/G	ABPA_vs_AS	0.043601651
10	103097477	103097477	intronic	C/A	ABPA_vs_AS	0.009545924
10	103098387	103098387	intronic	G/T	ABPA_vs_AS	0.009545924
10	103116659	103116659	intronic	T/C	ABPA_vs_AS	0.043601651
10	103116667	103116667	intronic	T/C	ABPA_vs_AS	0.017404938
10	103123545	103123545	intronic	T/C	ABPA_vs_AS	0.043601651
10	103143615	103143615	intronic	T/G	ABPA_vs_AS	0.017404938
10	103143627	103143627	intronic	T/G	ABPA_vs_AS	0.012820513
10	103169959	103169959	intronic	T/C	ABPA_vs_AS	0.043601651
10	103172098	103172098	intronic	T/C	ABPA_vs_AS	0.043601651
10	103174952	103174952	exonic	T/C	ABPA_vs_AS	0.009545924
10	103177628	103177628	intronic	C/-	ABPA_vs_AS	0.009029928
10	103184963	103184963	intronic	A/G	ABPA_vs_AS	0.009545924
10	103186066	103186066	intronic	G/A	ABPA_vs_AS	0.017404938
10	103188955	103188955	intronic	T/C	ABPA_vs_AS	0.036119711
10	103190440	103190440	intronic	C/T	ABPA_vs_AS	0.036119711
10	103192742	103192742	intronic	C/T	ABPA_vs_AS	0.017404938
10	103192868	103192868	intronic	G/T	ABPA_vs_AS	0.009545924
10	103192875	103192875	intronic	G/A	ABPA_vs_AS	0.009545924
10	103865022	103865022	intergenic	G/A	ABPA_vs_AS	0.009029928
10	103865190	103865190	intergenic	G/-	ABPA_vs_AS	0.036119711
10	103865967	103865967	intergenic	T/C	ABPA_vs_AS	0.036119711
10	103867310	103867310	intergenic	T/C	ABPA_vs_AS	0.036119711
10	103883594	103883594	intronic	A/G	ABPA_vs_AS	0.036119711
10	104023259	104023259	intronic	G/T	ABPA_vs_AS	0.017404938
10	104023294	104023294	intronic	T/C	ABPA_vs_AS	0.017404938
10	104030332	104030332	downstream	T/C	ABPA_vs_AS	0.003095975
10	110049676	110049676	intronic	A/G	ABPA_vs_AS	0.012820513
10	110050711	110050711	intronic	A/G	ABPA_vs_AS	0.043601651
10	110051296	110051296	intronic	G/A	ABPA_vs_AS	0.009029928
10	110209375	110209375	intronic	C/A	ABPA_vs_AS	0.043601651
10	110590121	110590121	intronic	A/G	ABPA_vs_AS	0.036119711
10	110605578	110605578	downstream	T/C	ABPA_vs_AS	0.036119711
10	110939636	110939636	intronic	A/G	ABPA_vs_AS	0.036119711
10	110947949	110947949	intronic	C/T	ABPA_vs_AS	0.036119711
10	110989351	110989351	intronic	T/C	ABPA_vs_AS	0.036119711
10	111001608	111001608	intronic	G/T	ABPA_vs_AS	0.009029928
10	111005922	111005922	intronic	G/A	ABPA_vs_AS	0.009029928
10	111023517	111023517	intergenic	-/AA	ABPA_vs_AS	0.036119711
10	111028283	111028283	intergenic	A/G	ABPA_vs_AS	0.003095975
10	11180706	11180706	intronic	T/C	ABPA_vs_AS	0.036119711
10	11181026	11181026	intronic	T/A	ABPA_vs_AS	0.036119711
10	11185954	11185954	intronic	C/T	ABPA_vs_AS	0.001805986
10	11187021	11187021	intronic	G/A	ABPA_vs_AS	0.009545924
10	11196232	11196232	intronic	G/A	ABPA_vs_AS	0.036119711
10	11207607	11207607	intronic	C/T	ABPA_vs_AS	0.036119711
10	11215592	11215592	intronic	T/-	ABPA_vs_AS	0.009545924
10	11227757	11227757	intronic	G/C	ABPA_vs_AS	0.009029928
10	11232061	11232061	intronic	A/G	ABPA_vs_AS	0.036119711
10	112382302	112382302	intronic	T/C	ABPA_vs_AS	0.036119711
10	11240611	11240611	intronic	T/-	ABPA_vs_AS	0.009545924
10	112440597	112440597	exonic	G/A	ABPA_vs_AS	0.009545924
10	112445631	112445631	UTR5	G/A	ABPA_vs_AS	0.00168691
10	112568342	112568342	intronic	A/G	ABPA_vs_AS	0.003095975
10	112716439	112716439	intronic	A/G	ABPA_vs_AS	0.043601651
10	11273339	11273339	intronic	T/C	ABPA_vs_AS	0.043601651
10	11290861	11290861	intronic	A/G	ABPA_vs_AS	0.017404938
10	11293111	11293111	intronic	G/T	ABPA_vs_AS	0.017404938
10	11298080	11298080	intronic	C/T	ABPA_vs_AS	0.036119711
10	11306993	11306993	intronic	G/A	ABPA_vs_AS	0.043601651
10	113080880	113080880	intronic	G/A	ABPA_vs_AS	0.036119711
10	11312664	11312664	intronic	G/C	ABPA_vs_AS	0.036119711
10	113147296	113147296	intronic	A/G	ABPA_vs_AS	0.043601651
10	11320827	11320827	ncRNA_intronic	T/-	ABPA_vs_AS	0.003095975
10	113681323	113681323	intronic	A/G	ABPA_vs_AS	0.043601651
10	114429311	114429311	intergenic	G/A	ABPA_vs_AS	0.036119711
10	114478001	114478001	intronic	C/T	ABPA_vs_AS	0.036119711
10	114501591	114501591	intronic	A/T	ABPA_vs_AS	0.036119711
10	114526044	114526044	intronic	A/T	ABPA_vs_AS	0.036119711
10	11461271	11461271	UTR3	-/AAAA	ABPA_vs_AS	0.036119711
10	116889330	116889330	intronic	G/A	ABPA_vs_AS	0.012820513
10	116910771	116910771	intronic	A/G	ABPA_vs_AS	0.036119711
10	117277114	117277114	intronic	T/C	ABPA_vs_AS	0.043601651
10	117289590	117289590	intronic	T/C	ABPA_vs_AS	0.036119711
10	117326644	117326644	intronic	T/-	ABPA_vs_AS	0.043601651
10	117326648	117326648	intronic	G/A	ABPA_vs_AS	0.017404938
10	117353294	117353294	intronic	A/G	ABPA_vs_AS	0.043601651
10	117358998	117358998	intronic	T/C	ABPA_vs_AS	0.043601651
10	117362877	117362878	intronic	AC/-	ABPA_vs_AS	0.043601651
10	117363586	117363586	intronic	A/C	ABPA_vs_AS	0.043601651
10	117363628	117363628	intronic	G/A	ABPA_vs_AS	0.043601651
10	117371485	117371485	intronic	C/T	ABPA_vs_AS	0.043601651
10	117371783	117371783	intronic	T/A	ABPA_vs_AS	0.012820513
10	117374457	117374457	exonic	G/C	ABPA_vs_AS	0.036119711
10	117374547	117374547	exonic	T/C	ABPA_vs_AS	0.036119711
10	117375381	117375381	UTR5	C/G	ABPA_vs_AS	0.000257998
10	11745874	11745874	intronic	A/C	ABPA_vs_AS	0.006271334
10	11752656	11752656	intronic	A/C	ABPA_vs_AS	0.006271334
10	11756391	11756391	intronic	C/T	ABPA_vs_AS	0.000714456
10	11756420	11756420	intronic	A/G	ABPA_vs_AS	0.00168691
10	11757772	11757772	intronic	C/T	ABPA_vs_AS	0.009545924
10	118678485	118678485	UTR3	C/A	ABPA_vs_AS	0.043601651
10	118683389	118683389	UTR3	-/AAAA	ABPA_vs_AS	0.043601651
10	118693142	118693142	intronic	G/C	ABPA_vs_AS	0.036119711
10	118693656	118693656	intronic	T/C	ABPA_vs_AS	0.043601651
10	118704251	118704251	intronic	A/G	ABPA_vs_AS	0.043601651
10	118710090	118710090	intronic	-/T	ABPA_vs_AS	0.043601651
10	118712323	118712323	intronic	C/T	ABPA_vs_AS	0.043601651
10	118745069	118745069	intronic	A/G	ABPA_vs_AS	0.043601651
10	118747172	118747172	intronic	C/T	ABPA_vs_AS	0.017404938
[truncated: 42,092 more rows]
