# Supplementary material for: Comprehensive transcriptome analysis of peripheral blood unravels key lncRNAs implicated in ABPA and asthma
Source: PeerJ. 2021 Jun 24;9:e11453. doi: 10.7717/peerj.11453 (PMC8236232; doi:10.7717/peerj.11453)
Supplement: Supplemental Information 3 [file peerj-09-11453-s003.csv]

Supplementary File 2: Two statistical methods identified significant differential enrichment of specific SSRs among those different samples.
Repeat	SSR.Type	Comparison.Type	P.value
Repeats5	AAAT/ATTT	ABPA vs AS	0.017061981
Repeats5	AAGT/ACTT	ABPA vs AS	0.008122417
Repeats5	AAAAC/GTTTT	ABPA vs AS	0.011364005
Repeats5	ACCT/AGGT	ABPA vs AS	0.000476313
Repeats5	AAT/ATT	ABPA vs AS	0.008235644
Repeats5	CCCCCG/CGGGGG	ABPA vs AS	0.011594117
Repeats5	AGAGC/CTCTG	ABPA vs AS	0.000898291
Repeats5	AAGG/CCTT	ABPA vs AS	0.004636404
Repeats5	AAC/GTT	ABPA vs AS	0.013715156
Repeats5	AATT/AATT	ABPA vs AS	0.014895622
Repeats5	AAAC/GTTT	ABPA vs AS	0.008949255
Repeats5	AAG/CTT	ABPA vs AS	0.002151193
Repeats5	AAAAAC/GTTTTT	ABPA vs AS	0.002607091
Repeats5	AAAAG/CTTTT	ABPA vs AS	0.009794219
Repeats5	AAAAGG/CCTTTT	ABPA vs AS	0.012629813
Repeats5	AACCCT/AGGGTT	ABPA vs AS	0.002592161
Repeats6	AAAG/CTTT	ABPA vs AS	0.00653194
Repeats6	AACCCC/GGGGTT	ABPA vs AS	0.015335137
Repeats6	AAAAT/ATTTT	ABPA vs AS	0.007890701
Repeats6	AAT/ATT	ABPA vs AS	0.006104515
Repeats6	AC/GT	ABPA vs AS	0.012709382
Repeats6	AG/CT	ABPA vs AS	0.008222777
Repeats6	AAC/GTT	ABPA vs AS	0.012659571
Repeats6	AAAC/GTTT	ABPA vs AS	0.009920963
Repeats6	AACC/GGTT	ABPA vs AS	0.001829766
Repeats6	AACT/AGTT	ABPA vs AS	0.007855469
Repeats6	AAAAAC/GTTTTT	ABPA vs AS	0.005144347
Repeats6	AAAAG/CTTTT	ABPA vs AS	0.003974851
Repeats6	ATC/ATG	ABPA vs AS	0.014451104
Repeats6	ACC/GGT	ABPA vs AS	0.00963463
Repeats7	AACACT/AGTGTT	ABPA vs AS	0.015335137
Repeats7	AAAAC/GTTTT	ABPA vs AS	0.003361245
Repeats7	AAAAT/ATTTT	ABPA vs AS	0.006439304
Repeats7	AAT/ATT	ABPA vs AS	0.015479066
Repeats7	ACT/AGT	ABPA vs AS	0.003614547
Repeats7	AC/GT	ABPA vs AS	0.010351179
Repeats7	AG/CT	ABPA vs AS	0.006889889
Repeats7	CG/CG	ABPA vs AS	0.005952753
Repeats7	AAAC/GTTT	ABPA vs AS	0.009418678
Repeats7	ATC/ATG	ABPA vs AS	0.004011751
Repeats7	AAATT/AATTT	ABPA vs AS	0.007202668
Repeats7	AT/AT	ABPA vs AS	0.015687848
Repeats8	AAAT/ATTT	ABPA vs AS	0.009236411
Repeats8	ACAT/ATGT	ABPA vs AS	0.004088516
Repeats8	AAAAT/ATTTT	ABPA vs AS	0.001927523
Repeats8	AGAT/ATCT	ABPA vs AS	0.02447772
Repeats8	AG/CT	ABPA vs AS	0.005007074
Repeats8	AAC/GTT	ABPA vs AS	0.0224352
Repeats8	AGATAT/ATATCT	ABPA vs AS	0.000710982
Repeats8	AAAAG/CTTTT	ABPA vs AS	0.00485778
Repeats8	ATC/ATG	ABPA vs AS	0.01440238
Repeats9	AAAT/ATTT	ABPA vs AS	0.003634524
Repeats9	ACTAT/AGTAT	ABPA vs AS	0.006646598
Repeats9	AAAAT/ATTTT	ABPA vs AS	0.004770599
Repeats9	AGAT/ATCT	ABPA vs AS	0.004368786
Repeats9	AG/CT	ABPA vs AS	0.004118953
Repeats9	AAGG/CCTT	ABPA vs AS	0.003370059
Repeats9	AAC/GTT	ABPA vs AS	0.016433962
Repeats9	AATG/ATTC	ABPA vs AS	0.010270504
Repeats9	AAAC/GTTT	ABPA vs AS	0.001830598
Repeats9	ATC/ATG	ABPA vs AS	0.013991258
Repeats10	AGG/CCT	ABPA vs AS	0.00342127
Repeats10	AAAT/ATTT	ABPA vs AS	0.02175446
Repeats10	AAT/ATT	ABPA vs AS	0.002964607
Repeats10	A/T	ABPA vs AS	0.017400085
Repeats10	ACT/AGT	ABPA vs AS	0.015250966
Repeats10	AC/GT	ABPA vs AS	0.011689101
Repeats10	AG/CT	ABPA vs AS	0.006316273
Repeats10	C/G	ABPA vs AS	0.015749701
Repeats10	AAC/GTT	ABPA vs AS	0.002149245
Repeats11	AAAT/ATTT	ABPA vs AS	0.009878952
Repeats11	A/T	ABPA vs AS	0.018094737
Repeats11	ACT/AGT	ABPA vs AS	0.001227172
Repeats11	AG/CT	ABPA vs AS	0.002382879
Repeats11	AAGG/CCTT	ABPA vs AS	0.001918867
Repeats11	AAC/GTT	ABPA vs AS	0.006442243
Repeats12	AAAAT/ATTTT	ABPA vs AS	0.011329645
Repeats12	A/T	ABPA vs AS	0.018629461
Repeats12	AGAT/ATCT	ABPA vs AS	0.01380225
Repeats12	AACAT/ATGTT	ABPA vs AS	0.011822204
Repeats12	AGGC/CCTG	ABPA vs AS	0.005905372
Repeats12	ATCC/ATGG	ABPA vs AS	0.005044709
Repeats12	AACCCT/AGGGTT	ABPA vs AS	0.014697422
Repeats13	A/T	ABPA vs AS	0.020035873
Repeats13	AGAT/ATCT	ABPA vs AS	0.006485362
Repeats13	AC/GT	ABPA vs AS	0.01093231
Repeats13	AG/CT	ABPA vs AS	0.006372095
Repeats14	A/T	ABPA vs AS	0.019579724
Repeats14	AG/CT	ABPA vs AS	0.004429712
Repeats14	ACC/GGT	ABPA vs AS	0.003534565
Repeats15	AAT/ATT	ABPA vs AS	0.006198663
Repeats15	A/T	ABPA vs AS	0.016763331
Repeats15	ACC/GGT	ABPA vs AS	0.001683001
Repeats16	A/T	ABPA vs AS	0.020165545
Repeats16	AC/GT	ABPA vs AS	0.014107319
Repeats16	AAGG/CCTT	ABPA vs AS	0.00276203
Repeats17	A/T	ABPA vs AS	0.018562704
Repeats17	ACT/AGT	ABPA vs AS	0.003041195
Repeats17	AG/CT	ABPA vs AS	0.009418685
Repeats18	A/T	ABPA vs AS	0.017411799
Repeats19	A/T	ABPA vs AS	0.018253194
Repeats19	ACT/AGT	ABPA vs AS	0.014697422
Repeats19	AC/GT	ABPA vs AS	0.011451491
Repeats19	AG/CT	ABPA vs AS	0.002206396
Repeats19	AACCCT/AGGGTT	ABPA vs AS	0.004912082
Repeats20	A/T	ABPA vs AS	0.014567153
Repeats20	AG/CT	ABPA vs AS	0.002291946
Repeats20	AT/AT	ABPA vs AS	0.009593111
Repeats20	AACCCT/AGGGTT	ABPA vs AS	0.008669767
Repeats21	A/T	ABPA vs AS	0.019316556
Repeats23	A/T	ABPA vs AS	0.016007272
Repeats23	AC/GT	ABPA vs AS	0.010308956
Repeats24	A/T	ABPA vs AS	0.018220969
Repeats24	AG/CT	ABPA vs AS	0.00053868
Repeats25	A/T	ABPA vs AS	0.018359094
Repeats26	A/T	ABPA vs AS	0.019789769
Repeats27	A/T	ABPA vs AS	0.01904582
Repeats27	AC/GT	ABPA vs AS	0.033446437
Repeats29	A/T	ABPA vs AS	0.009596481
Repeats30	AC/GT	ABPA vs AS	0.008784045
Repeats30	AG/CT	ABPA vs AS	0.002563339
Repeats32	A/T	ABPA vs AS	0.006203846
Repeats33	A/T	ABPA vs AS	0.014281218
Repeats35	A/T	ABPA vs AS	0.010759222
Repeats36	A/T	ABPA vs AS	0.014703154
Repeats37	A/T	ABPA vs AS	0.009754555
Repeats41	AC/GT	ABPA vs AS	0.015335137
Repeats42	A/T	ABPA vs AS	0.010497736
Repeats50	A/T	ABPA vs AS	0.004756667
Repeats53	A/T	ABPA vs AS	0.004476301
Repeats8	ACCCAG/CTGGGT	ABAP vs HC	0.00422937
Repeats8	ACTGCT/AGCAGT	ABAP vs HC	0.012514803
Repeats8	AAATT/AATTT	ABAP vs HC	0.017056731
Repeats9	CG/CG	ABAP vs HC	0.002572956
Repeats12	AGGC/CCTG	ABAP vs HC	0.011546889
Repeats15	ACC/GGT	ABAP vs HC	0.002075769
Repeats17	ACC/GGT	ABAP vs HC	0.022525421
Repeats5	ACCCCC/GGGGGT	AS vs HC	0.00198
Repeats6	AGCCC/CTGGG	AS vs HC	0.005051175
Repeats6	AACAC/GTGTT	AS vs HC	0.011085166
Repeats7	AATAC/ATTGT	AS vs HC	0.016209541
Repeats8	ACTGCT/AGCAGT	AS vs HC	0.005275745
Repeats9	ACTAT/AGTAT	AS vs HC	0.016209541
Repeats13	AGGG/CCCT	AS vs HC	0.005275745
Repeats13	AACAT/ATGTT	AS vs HC	0.011085166
Repeats17	ACT/AGT	AS vs HC	0.016209541
Repeats31	C/G	AS vs HC	0.005820666
Repeats39	C/G	AS vs HC	0.005820666
Repeats41	AC/GT	AS vs HC	0.016209541
Repeats49	C/G	AS vs HC	0.005820666
Repeats59	A/T	AS vs HC	0.014441205
Repeats70	C/G	AS vs HC	0.005820666
Repeats81	C/G	AS vs HC	0.005820666
